# Supplementary material for: The SYSCID map: a graphical and computational resource of molecular mechanisms across rheumatoid arthritis, systemic lupus erythematosus and inflammatory bowel disease
Source: Front Immunol. 2023 Nov 1;14:1257321. doi: 10.3389/fimmu.2023.1257321 (PMC10646502; doi:10.3389/fimmu.2023.1257321)
Supplement: Supplementary Table 1 — Pathophysiological features and related pathways present in SYSCID map. [file Table_1.xlsx]

## Sheet: Table S1
Immune system	Pathophysiological features or drugs	Pathways	On the map
Innate	Non-immune cells-mediated regulation of inflammation	Tryptophan metabolism in gut epithelial cells	https://syscid.elixir-luxembourg.org/minerva/?search.perfect=true&zoom=7&background=567&search=Tryptophan%20metabolism%20in%20gut%20epithelial%20cells&
		Bacterial tryptophan-derived metabolites-mediated regulation of inflammation triggered by epithelial gut cells	https://syscid.elixir-luxembourg.org/minerva/?search.perfect=true&zoom=7&background=567&search=Bacterial%20tryptophan-derived%20metabolites-mediated%20regulation%20of%20inflammation%20triggered%20by%20epithelial%20gut%20cells&
		Keratinocyte-induced IL6 secretion	https://syscid.elixir-luxembourg.org/minerva/?search.perfect=true&zoom=7&background=567&search=Keratinocyte-induced%20IL6%20secretion&
		Endoplasmic reticulum stress-driven generation of proinflammatory cytokines in gut epithelial cells	https://syscid.elixir-luxembourg.org/minerva/?search.perfect=true&zoom=7&background=567&search=Endoplasmic%20reticulum%20stress-driven%20generation%20of%20proinflammatory%20cytokines%20in%20gut%20epithelial%20cells&
		Nonpyroptotic gasdermin D-mediated secretion of polyubiquitinated IL1B from gut epithelial cells	https://syscid.elixir-luxembourg.org/minerva/?search.perfect=true&zoom=7&background=567&search=Nonpyroptotic%20gasdermin%20D-mediated%20secretion%20of%20polyubiquitinated%20IL1B%20from%20intestinal%20epithelial%20cells&
		Invasion of fibroblast-like synoviocytes	https://syscid.elixir-luxembourg.org/minerva/?search.perfect=true&zoom=7&background=567&search=Invasion%20of%20fibroblast-like%20synoviocytes&
		IL22-driven stimulation of alarmins expression in fibroblast-like synoviocytes	https://syscid.elixir-luxembourg.org/minerva/?search.perfect=true&zoom=7&background=567&search=IL22-driven%20stimulation%20of%20alarmins%20expression%20in%20fibroblast-like%20synoviocytes&
		Regulation of cytokine mRNA stability in fibroblast-like synoviocytes	https://syscid.elixir-luxembourg.org/minerva/?search.perfect=true&zoom=7&background=567&search=Regulation%20of%20cytokine%20mRNA%20stability%20in%20fibroblast-like%20synoviocytes&
		TNF-MTORC1 signaling-induced IFN response in fibroblast-like synoviocytes	https://syscid.elixir-luxembourg.org/minerva/?search.perfect=true&zoom=7&background=567&search=TNF-MTORC1%20signaling-induced%20IFN%20response%20in%20fibroblast-like%20synoviocytes&
		Adipokines-mediated fibroblast-like synoviocytes production of proinflammatory and destructive molecules	https://syscid.elixir-luxembourg.org/minerva/?search.perfect=true&zoom=7&background=567&search=Adipokines-mediated%20fibroblast-like%20synoviocytes%20production%20of%20proinflammatory%20and%20destructive%20molecules&
	Regulation of phagocytes activity	CEBPD-mediated regulation of macrophage activity	https://syscid.elixir-luxembourg.org/minerva/?search.perfect=true&zoom=7&background=567&search=CEBPD-mediated%20regulation%20of%20macrophage%20activity&
		Macrophage activity stimulation by TLR3-induced PKM	https://syscid.elixir-luxembourg.org/minerva/?search.perfect=true&zoom=7&background=567&search=Macrophage%20activity%20stimulation%20by%20TLR3-induced%20PKM&
		Macrophage activity regulation by BCL2L11	https://syscid.elixir-luxembourg.org/minerva/?search.perfect=true&zoom=7&background=567&search=Macrophage%20activity%20regulation%20by%20BCL2L11&
		Citrullination-mediated NETosis-induction of inflammation	https://syscid.elixir-luxembourg.org/minerva/?search.perfect=true&zoom=7&background=567&search=Citrullination-mediated%20NETosis-induction%20of%20inflammation&
	Regulation of the gut epithelial barrier	Regulation of the stability of gut epithelial adherens junctions	https://syscid.elixir-luxembourg.org/minerva/?search.perfect=true&zoom=7&background=567&search=Regulation%20of%20the%20stability%20of%20gut%20epithelial%20adherens%20junctions&
		ATG16L1-mediated IL22 signaling regulation of epithelial cell necroptosis	https://syscid.elixir-luxembourg.org/minerva/?search.perfect=true&zoom=7&background=567&search=ATG16L1-mediated%20IL22%20signaling%20regulation%20of%20epithelial%20cell%20necroptosis&
		IL10-NOX1-mediated regulation of ER stress	https://syscid.elixir-luxembourg.org/minerva/?search.perfect=true&zoom=7&background=567&search=IL10-NOX1-mediated%20regulation%20of%20ER%20stress&
		Bacterial tryptamine-activated HTR4-dependent production of mucus	https://syscid.elixir-luxembourg.org/minerva/?search.perfect=true&zoom=7&background=567&search=Bacterial%20tryptamine-activated%20HTR4-dependent%20production%20of%20mucus&
		DNA methyltransferase-mediated control of the epithelial barrier function	https://syscid.elixir-luxembourg.org/minerva/?search.perfect=true&zoom=7&background=567&search=DNA%20methyltransferase-mediated%20control%20of%20the%20epithelial%20barrier%20function&
	Microbiota dysbiosis	RA oral cavity microbiota	https://syscid.elixir-luxembourg.org/minerva/?search.perfect=true&zoom=7&background=567&search=ra%20oral%20cavity%20microbiota&
		RA gut microbiota	https://syscid.elixir-luxembourg.org/minerva/?search.perfect=true&zoom=7&background=567&search=RA%20gut%20microbiota&
		IBD microbiota	https://syscid.elixir-luxembourg.org/minerva/?search.perfect=true&zoom=7&background=567&search=IBD%20microbiota&
Adaptive	Generation, activation and direct effects of autoantibodies	Autoreactive plasma cell differentiation via extrafollicular pathway	https://syscid.elixir-luxembourg.org/minerva/?search.perfect=false&zoom=7&background=567&search=autoreactive%20plasma%20cell%20differentiation%20via%20extrafollicularpathway&
		IL10-mediated B cell differentiation	https://syscid.elixir-luxembourg.org/minerva/?search.perfect=false&zoom=7&background=567&search=th10%20cell-mediated%20b%20cell%20differentiation&
		B cell differentiation	https://syscid.elixir-luxembourg.org/minerva/?search.perfect=true&zoom=7&background=567&search=b%20cell%20differentiation&
		Dendritic cell-mediated B cell differentiation	https://syscid.elixir-luxembourg.org/minerva/?search.perfect=true&zoom=7&background=567&search=dendritic%20cell-mediated%20b%20cell%20differentiation&
		B cell-expressed Myd88-mediated generation of plasmablasts	https://syscid.elixir-luxembourg.org/minerva/?search.perfect=true&zoom=7&background=567&search=b%20cell-expressed%20myd88-mediated%20generation%20of%20plasmablasts&
		ETS1-mediated suppression of Thf2 cell-induced plasma cell differentiation	https://syscid.elixir-luxembourg.org/minerva/?search.perfect=true&zoom=7&background=567&search=ets1-mediated%20suppression%20of%20thf2%20cell-induced%20plasma%20cell%20differentiation&
		B cell stimulation by peripheral T helper cell	https://syscid.elixir-luxembourg.org/minerva/?search.perfect=true&zoom=7&background=567&search=b%20cell%20stimulation%20by%20peripheral%20t%20helper%20cell&
		Immune response to antibodies against citrullinated proteins	https://syscid.elixir-luxembourg.org/minerva/?search.perfect=true&zoom=7&background=567&search=immune%20response%20to%20citrullinated%20antibodies&
		IL23-TH17 cell-mediated regulation of autoantibodies glycosylation	https://syscid.elixir-luxembourg.org/minerva/?search.perfect=true&zoom=7&background=567&search=il23-th17%20cell-mediated%20regulation%20of%20autoantibodies%20glycosylation&
		Induction of osteoclastogenesis by autoantibodies against citrullinated proteins	https://syscid.elixir-luxembourg.org/minerva/?search.perfect=true&zoom=7&background=567&search=induction%20of%20osteoclastogenesis%20by%20autoantibodies%20against%20citrullinated%20proteins&
	Regulation of effector T cells activity	CD8 T cell activation by TCR/IL2 signaling	https://syscid.elixir-luxembourg.org/minerva/?search.perfect=true&x=4979&y=5549&zoom=7&background=567&search=https://syscid.elixir-luxembourg.org/minerva/?search.perfect=true&x=4979&y=5549&zoom=7&background=567&search=&
		Regulation of Th17 cell activity	https://syscid.elixir-luxembourg.org/minerva/?search.perfect=true&x=4979&y=5549&zoom=7&background=567&search=CD8%20T%20cell%20activation%20by%20TCR/IL2%20signaling&
		Regulation of Th17 cell differentiation	https://syscid.elixir-luxembourg.org/minerva/?search.perfect=true&x=4979&y=5549&zoom=7&background=567&search=CD4%20T%20cell%20activity&
		P2X7-mediated suppression of Tfh cell	https://syscid.elixir-luxembourg.org/minerva/?search.perfect=true&x=4979&y=5549&zoom=7&background=567&search=Regulation%20of%20Th17%20cell%20differentiation&
		RPL23A-mediated activation of self-reactive T and B cells	https://syscid.elixir-luxembourg.org/minerva/?search.perfect=true&x=4979&y=5549&zoom=7&background=567&search=P2X7-mediated%20suppression%20of%20Tfh%20cell&
		PTPN2-mediated regulation of T cell response	https://syscid.elixir-luxembourg.org/minerva/?search.perfect=true&x=4979&y=5549&zoom=7&background=567&search=RPL23A-mediated%20activation%20of%20self-reactive%20T%20and%20B%20cells&
		Regulation of IL10 production in Th1 cells	https://syscid.elixir-luxembourg.org/minerva/?search.perfect=true&x=4979&y=5549&zoom=7&background=567&search=PTPN2-mediated%20regulation%20of%20T%20cell%20response&
		Leucocytes metabolic dysfunction	https://syscid.elixir-luxembourg.org/minerva/?search.perfect=true&x=4979&y=5549&zoom=7&background=567&search=Regulation%20of%20IL10%20production%20in%20Th1%20cells&
		CD14-macrophage-derived IL23-mediated induction of CD4 T cell activation	https://syscid.elixir-luxembourg.org/minerva/?search.perfect=true&x=4979&y=5549&zoom=7&background=567&search=Leucocytes%20metabolic%20dysfunction&
		B and dendritic cells-expressed Myd88 regulation of T cells	https://syscid.elixir-luxembourg.org/minerva/?search.perfect=true&x=4979&y=5549&zoom=7&background=567&search=CD14-macrophage-derived%20IL23-mediated%20induction%20of%20CD4%20T%20cell%20activation&
		CD14+CD163low myeloid cells-mediated Th17 cells differentiation	https://syscid.elixir-luxembourg.org/minerva/?search.perfect=true&x=4979&y=5549&zoom=7&background=567&search=B%20and%20dendritic%20cells-expressed%20Myd88%20regulation%20of%20T%20cells&
		CD14-macrophage-regulation of TNF-dependent CD4 T cell activation	https://syscid.elixir-luxembourg.org/minerva/?search.perfect=true&x=4979&y=5549&zoom=7&background=567&search=CD14+CD163low%20myeloid%20cells-mediated%20Th17%20cells%20differentiation&
		VDR-mediated regulation of CD4-CD8αα T cells homing	https://syscid.elixir-luxembourg.org/minerva/?search.perfect=true&x=4979&y=5549&zoom=7&background=567&search=CD14-macrophage-regulation%20of%20TNF-dependent%20CD4%20T%20cell%20activation&
	Regulation of regulatory B and T cells	OX40L-OX40-mediated Treg cell dysfunction	https://syscid.elixir-luxembourg.org/minerva/?search.perfect=true&x=4979&y=5549&zoom=7&background=567&search=VDR-mediated%20regulation%20of%20CD4-CD8αα%20T%20cells%20homing&
		IL9-promoted ILC2-dependent Treg activation	https://syscid.elixir-luxembourg.org/minerva/?search.perfect=true&x=4979&y=5549&zoom=7&background=567&search=OX40L-OX40-mediated%20Treg%20cell%20dysfunction&
		Multiple regulation of Treg cell activity	https://syscid.elixir-luxembourg.org/minerva/?search.perfect=true&x=4979&y=5549&zoom=7&background=567&search=IL9-promoted%20ILC2-dependent%20Treg%20activation&
		IL21-mediated follicular Treg cell suppression	https://syscid.elixir-luxembourg.org/minerva/?search.perfect=true&x=4979&y=5549&zoom=7&background=567&search=Multiple%20regulation%20of%20Treg%20cell%20activity&
		Inhibition of Treg cells inhibitory function by TNF	https://syscid.elixir-luxembourg.org/minerva/?search.perfect=true&x=4979&y=5549&zoom=7&background=567&search=IL21-mediated%20follicular%20Treg%20cell%20suppression&
		Regulation of exTreg cells generation	https://syscid.elixir-luxembourg.org/minerva/?search.perfect=true&x=4979&y=5549&zoom=7&background=567&search=Inhibition%20of%20Treg%20cells%20inhibitory%20function%20by%20TNF&
		AHR-Leptin-mediated regulation of Treg cells	https://syscid.elixir-luxembourg.org/minerva/?search.perfect=true&x=4979&y=5549&zoom=7&background=567&search=Regulation%20of%20exTreg%20cells%20generation&
		Regulation of Breg cells by pDCs	https://syscid.elixir-luxembourg.org/minerva/?search.perfect=true&x=4979&y=5549&zoom=7&background=567&search=AHR-Leptin-mediated%20regulation%20of%20Treg%20cells&
		Kynurenine-mediated activation of T regulatory cells	https://syscid.elixir-luxembourg.org/minerva/?search.perfect=true&x=4979&y=5549&zoom=7&background=567&search=Regulation%20of%20Breg%20cells%20by%20pDCs&
Mixed innate and adaptive	Effects of biologic drugs	Golimumab	https://syscid.elixir-luxembourg.org/minerva/?search.perfect=true&x=4979&y=5549&zoom=7&background=567&search=Kynurenine-mediated%20activation%20of%20T%20regulatory%20cells&
		Adalimumab	https://syscid.elixir-luxembourg.org/minerva/?search=adalimumab&search.perfect=false&x=9207&y=2961&zoom=6&submap=129&
		Velodizumab	https://syscid.elixir-luxembourg.org/minerva/?search=velodizumab&search.perfect=false&x=8436&y=4097&zoom=6&submap=129&
		Abatacept	https://syscid.elixir-luxembourg.org/minerva/?search=abatacept&search.perfect=false&x=8878&y=3119&zoom=5&submap=129&
		Tocilizumab	https://syscid.elixir-luxembourg.org/minerva/?search=tocilizumab&search.perfect=false&x=9376&y=4081&zoom=6&submap=129&
		Rituximab	https://syscid.elixir-luxembourg.org/minerva/?search=rituximab&search.perfect=false&x=9147&y=2488&zoom=5&submap=129&
		Risankizumab	https://syscid.elixir-luxembourg.org/minerva/?search=Risankizumab&search.perfect=false&x=10418&y=1871&zoom=6&submap=129&
		Certolizumab pegol	https://syscid.elixir-luxembourg.org/minerva/?search=Certolizumab%20pegol&search.perfect=false&x=11189&y=3698&zoom=6&submap=129&
		Secukinumab	https://syscid.elixir-luxembourg.org/minerva/?search=secukinumab&search.perfect=false&x=10606&y=3019&zoom=6&submap=129&
		Belimumab	https://syscid.elixir-luxembourg.org/minerva/?search=Belimumab&search.perfect=false&x=9484&y=2026&zoom=6&submap=129&
		Etanercept	https://syscid.elixir-luxembourg.org/minerva/?search=etanercept&search.perfect=false&x=10307&y=3433&zoom=6&submap=129&
		Infliximab	https://syscid.elixir-luxembourg.org/minerva/?search=infliximab&search.perfect=false&x=8442&y=1963&zoom=6&submap=129&

## Sheet: Table S2
IBD-, RA- and SLE-associated genes from GWAS Catalog (04.11.2022)	Disease
ACO2	IBD
ACTR1A	IBD
ADAD1	IBD
ADAM30	IBD
ADAMTS6	IBD
ADAP1	IBD
ADCY3	IBD
ADCY7	IBD
ADGRL2	IBD
ADRA1D	IBD
AHR	IBD
ALDH5A1	IBD
AMZ1	IBD
ANK2	IBD
ANKRD55	IBD
ANTXR2	IBD
APEH	IBD
ARPC2	IBD
ASAP2	IBD
ATG16L1	IBD
ATG5	IBD
ATXN2	IBD
ATXN2L	IBD
BACH2	IBD
BANK1	IBD
BOK-AS1	IBD
BRD2	IBD
BSN	IBD
BTBD8	IBD
BTNL2	IBD
BUD13	IBD
BZW2	IBD
C10orf55	IBD
C16orf96	IBD
C17orf67	IBD
C1orf141	IBD
C3orf84	IBD
C5orf66	IBD
C6orf47	IBD
C6orf47-AS1	IBD
CACNA2D1	IBD
CAPZB	IBD
CARD9	IBD
CAVIN1	IBD
CBLC	IBD
CCDC146	IBD
CCDC26	IBD
CCDC88B	IBD
CCHCR1	IBD
CCL20	IBD
CCND3	IBD
CCNY	IBD
CCR5AS	IBD
CD226	IBD
CD244	IBD
CD28	IBD
CD40	IBD
CD6	IBD
CD96	IBD
CDC14A	IBD
CDC27	IBD
CDC37	IBD
CDC42SE2	IBD
CDH1	IBD
CDH13	IBD
CDH3	IBD
CDKAL1	IBD
CDYL2	IBD
CELSR3	IBD
CEP43	IBD
CHD5	IBD
CHP1	IBD
CIITA	IBD
CLCA2	IBD
CLEC16A	IBD
CLN3	IBD
CMC1	IBD
CNTNAP2	IBD
COG2	IBD
COX19	IBD
CPEB4	IBD
CPXM2	IBD
CRB1	IBD
CREM	IBD
CRTC3	IBD
CRTC3-AS1	IBD
CSMD1	IBD
CTNNA3	IBD
CUL1	IBD
CYLD-AS1	IBD
CYTH1	IBD
DAD1	IBD
DAG1	IBD
DAP	IBD
DAP3	IBD
DAPK2	IBD
DELEC1	IBD
DENND1B	IBD
DNMT3A	IBD
DNMT3B	IBD
DOCK7	IBD
DPH5	IBD
DPH6-DT	IBD
DTNB	IBD
DUSP16	IBD
DUSP29	IBD
EEF1AKMT2	IBD
ELF1	IBD
EPHB4	IBD
ERAP1	IBD
ERAP2	IBD
ERGIC1	IBD
ETS1	IBD
F5	IBD
FADS1	IBD
FADS2	IBD
FAM118A	IBD
FAM171B	IBD
FAM177A1	IBD
FBLN1	IBD
FCGR2A	IBD
FCHSD2	IBD
FEN1	IBD
FERMT1	IBD
FLJ31356	IBD
FNBP1	IBD
FNDC3A	IBD
FOSL2	IBD
FOXO3	IBD
FOXP1	IBD
FTO	IBD
FUT2	IBD
GABRA5	IBD
GABRB3	IBD
GAL3ST2	IBD
GALC	IBD
GALNTL6	IBD
GATD3A	IBD
GBAP1	IBD
GCKR	IBD
GLYAT	IBD
GNA12	IBD
GPR18	IBD
GPR183	IBD
GPR35	IBD
GPR65	IBD
GRID2IP	IBD
GSAP	IBD
GSDMB	IBD
GYPC	IBD
HDAC7	IBD
HDAC9	IBD
HGFAC	IBD
HIPK1	IBD
HLA-DQA1	IBD
HLA-DQB1	IBD
HLA-DQB1-AS1	IBD
HLA-DRA	IBD
HLA-DRB9	IBD
HORMAD2	IBD
HSD17B4	IBD
HUNK	IBD
IFIH1	IBD
IFNG-AS1	IBD
IFNGR2	IBD
IGLV3-21	IBD
IL10	IBD
IL12RB2	IBD
IL17REL	IBD
IL18R1	IBD
IL18RAP	IBD
IL19	IBD
IL1R1	IBD
IL1RL1	IBD
IL21-AS1	IBD
IL23R	IBD
IL26	IBD
IL27	IBD
IL2RA	IBD
IL6R	IBD
IL7R	IBD
IMPG2	IBD
INAVA	IBD
INKA2	IBD
INTS11	IBD
IPMK	IBD
IRF1	IBD
IRF1-AS1	IBD
IRF5	IBD
IRF6	IBD
IRGM	IBD
ITGAL	IBD
ITLN1	IBD
JAK2	IBD
JAZF1	IBD
KAT2A	IBD
KEAP1	IBD
KIAA1109	IBD
KPNB1-DT	IBD
KSR1	IBD
LACC1	IBD
LINC00491	IBD
LINC00492	IBD
LINC00598	IBD
LINC00824	IBD
LINC00861	IBD
LINC00993	IBD
LINC01147	IBD
LINC01185	IBD
LINC01250	IBD
LINC01475	IBD
LINC01588	IBD
LINC01620	IBD
LINC01953	IBD
LINC02128	IBD
LINC02213	IBD
LINC02341	IBD
LINC02625	IBD
LINC02745	IBD
LINC02814	IBD
LINC02863	IBD
LINC02888	IBD
LITAF	IBD
LNC-LBCS	IBD
LPP	IBD
LPXN	IBD
LRRC8D	IBD
LRRK2	IBD
LRRTM3	IBD
LSAMP	IBD
LSP1	IBD
LTBR	IBD
LURAP1L	IBD
LURAP1L-AS1	IBD
LUZP2	IBD
LY75	IBD
LY75-CD302	IBD
MAGI1	IBD
MAGI3	IBD
MAML2	IBD
MAP3K8	IBD
MFSD13A	IBD
MIR3936HG	IBD
MLN	IBD
MMP24OS	IBD
MROH3P	IBD
MST1	IBD
MUC19	IBD
MUC22	IBD
MYRF	IBD
NCF4	IBD
NCF4-AS1	IBD
NDFIP1	IBD
NEDD4L	IBD
NELL1	IBD
NFKB1	IBD
NFKBIZ	IBD
NKD1	IBD
NLRP1	IBD
NOD2	IBD
NOS2	IBD
NOTCH1	IBD
NPEPPS	IBD
NR5A2	IBD
NRAD1	IBD
NUDT15	IBD
NXPE1	IBD
OPCML	IBD
OR7E91P	IBD
OSMR	IBD
OTUD3	IBD
OTUD7A	IBD
PARK7	IBD
PCSK5	IBD
PDE10A	IBD
PER3	IBD
PHACTR2	IBD
PHLDB2	IBD
PITPNM3	IBD
PKIG	IBD
PLA2G4A	IBD
PLA2R1	IBD
PLAU	IBD
PLCG2	IBD
PLCL1	IBD
PLCXD2	IBD
PLXNA4	IBD
PNKD	IBD
POU5F1	IBD
PPP2R3C	IBD
PRDM1	IBD
PRDM16	IBD
PRKCB	IBD
PRKCQ	IBD
PROCR	IBD
PSMG4	IBD
PSORS1C3	IBD
PTGIR	IBD
PTK2B	IBD
PTPN2	IBD
PTPN22	IBD
PTPRC	IBD
PTPRD	IBD
PUS10	IBD
PYGO2	IBD
RAP1A	IBD
RARB	IBD
RASGRP1	IBD
RAVER1	IBD
RDX	IBD
RFT1	IBD
RFX6	IBD
RGS14	IBD
RIC8B	IBD
RIPK2	IBD
RIT1	IBD
RMI2	IBD
RNF220	IBD
RORC	IBD
RPS6KB1	IBD
RSPO3	IBD
RTEL1	IBD
RTEL1-TNFRSF6B	IBD
RTF1	IBD
RUNX3	IBD
SATB1-AS1	IBD
SATB2	IBD
SBNO2	IBD
SBSPON	IBD
SCAMP3	IBD
SCUBE1	IBD
SEMA6D	IBD
SETD1A	IBD
SFMBT1	IBD
SH2B1	IBD
SH2B3	IBD
SHC1	IBD
SKAP2	IBD
SLAIN2	IBD
SLAMF8	IBD
SLC22A23	IBD
SLC22A4	IBD
SLC39A11	IBD
SLC9A8	IBD
SLIT1	IBD
SMAD3	IBD
SNAPC4	IBD
SNX20	IBD
SOX5	IBD
SP140	IBD
SPATA48	IBD
SPDEF	IBD
STAT3	IBD
STAT4	IBD
STK11	IBD
SUFU	IBD
SULF1	IBD
SYN3	IBD
SYNDIG1L	IBD
SYNPO	IBD
TAB2	IBD
TAB2-AS1	IBD
TAGAP-AS1	IBD
TC2N	IBD
TCF4	IBD
TET2	IBD
TEX41	IBD
THADA	IBD
TLR4	IBD
TM9SF4	IBD
TMBIM1	IBD
TMEM258	IBD
TNFRSF1A	IBD
TNFRSF6B	IBD
TNFSF15	IBD
TNIP1	IBD
TNRC18	IBD
TOM1	IBD
TRAF3IP2	IBD
TRAF3IP2-AS1	IBD
TRAP1	IBD
TRIM15	IBD
TRPM3	IBD
TSBP1-AS1	IBD
TSPAN14	IBD
TUBD1	IBD
TYK2	IBD
UBAC2	IBD
UBASH3A	IBD
UBE2L3	IBD
USP15	IBD
VSTM2B	IBD
VSX2	IBD
VWA7	IBD
WDFY4	IBD
XRCC5	IBD
ZBTB16	IBD
ZBTB38	IBD
ZDHHC23	IBD
ZFP90	IBD
ZGPAT	IBD
ZMIZ1	IBD
ZNF300	IBD
ZNF831	IBD
ZNRD1ASP	IBD
ZPBP2	IBD
ACOXL	RA
ACSF3	RA
ADCY3	RA
ADCY7	RA
ADGRL2	RA
AFF3	RA
AHR	RA
AIFM2	RA
ALPK1	RA
ALPL	RA
ANKRD55	RA
ANO6	RA
ANO8	RA
ANTXR2	RA
ANXA3	RA
AP4B1-AS1	RA
APEH	RA
APOM	RA
ARAP1	RA
ARHGEF3	RA
ARID5B	RA
ARL15	RA
ASAP2	RA
ATG16L1	RA
ATG5	RA
ATXN2	RA
ATXN2L	RA
BACH2	RA
BAD	RA
BANK1	RA
BLK	RA
BOLL	RA
BSN	RA
C17orf67	RA
C1orf141	RA
CARD9	RA
CASP10	RA
CASTOR1	RA
CCDC162P	RA
CCDC201	RA
CCNG2	RA
CCR3	RA
CCR5AS	RA
CCR6	RA
CD226	RA
CD40	RA
CD6	RA
CDC37	RA
CDC42EP3	RA
CDH18	RA
CDK5RAP2	RA
CDK6	RA
CDKAL1	RA
CELF2	RA
CEP43	RA
CFAP20DC	RA
CFAP20DC-AS1	RA
CHSY1	RA
CLEC16A	RA
CLYBL	RA
CMC1	RA
COBLL1	RA
COG6	RA
CPA4	RA
CPEB4	RA
CRB1	RA
CREM	RA
CSF2RB	RA
CSMD1	RA
CSMD2	RA
CSMD3	RA
CTNNA3	RA
CUL5	RA
CXCL13	RA
CYLD-AS1	RA
CYP4F23P	RA
CYRIB	RA
DAG1	RA
DAP	RA
DDA1	RA
DDR1	RA
DELEC1	RA
DENND1A	RA
DENND1B	RA
DGKQ	RA
DLG2	RA
DNASE1L3	RA
DNMT3A	RA
DPP4	RA
DRAIC	RA
ELMO1	RA
EMCN	RA
ENOX1	RA
EPDR1	RA
ERAP1	RA
ERAP2	RA
ERICH1	RA
ETFA	RA
ETS1	RA
ETV7-AS1	RA
FADS1	RA
FADS2	RA
FAM107A	RA
FAM118A	RA
FAM177A1	RA
FAS	RA
FBXW8	RA
FCGR2A	RA
FCRL3	RA
FLACC1	RA
FLJ31356	RA
FLT3	RA
FMN2	RA
FNBP1	RA
FNDC3A	RA
FTO	RA
FUT2	RA
GABBR1	RA
GABBR2	RA
GAL3ST2	RA
GALNT12	RA
GALNT18	RA
GATA3	RA
GATD3A	RA
GBAP1	RA
GCH1	RA
GCKR	RA
GDAP1	RA
GFRA1	RA
GLYAT	RA
GMCL2	RA
GNA12	RA
GPC5	RA
GPR137	RA
GPR141	RA
GPR35	RA
GPSM1	RA
GRIN3A	RA
GRM5	RA
GSDMB	RA
GUCY1B2	RA
GYPC	RA
HCG17	RA
HCG18	RA
HCG20	RA
HCG9	RA
HDAC7	RA
HECTD4	RA
HHAT	RA
HIPK1	RA
HLA-B	RA
HLA-DMA	RA
HLA-DOB	RA
HLA-DQA1	RA
HLA-DRB9	RA
HLA-F	RA
HLA-F-AS1	RA
HORMAD2	RA
HTD2	RA
ICAM3	RA
ICOSLG	RA
IFIH1	RA
IFNG-AS1	RA
IFNGR2	RA
IKZF1	RA
IL10	RA
IL12RB2	RA
IL18R1	RA
IL19	RA
IL1R1	RA
IL21-AS1	RA
IL23R	RA
IL27	RA
IL2RA	RA
IL2RB	RA
IL6R	RA
ILF3	RA
INAVA	RA
INSL6	RA
IPO9-AS1	RA
IQGAP1	RA
IRAK1	RA
IRF1	RA
IRF1-AS1	RA
IRF5	RA
IRGM	RA
ITGAL	RA
JAZF1	RA
KCNN2	RA
KEAP1	RA
KIAA1109	RA
KIF21B	RA
KIF26B	RA
KIF5A	RA
KIFAP3	RA
KPNB1-DT	RA
KSR1	RA
LEF1	RA
LINC00158	RA
LINC00298	RA
LINC00598	RA
LINC00824	RA
LINC00993	RA
LINC01104	RA
LINC01147	RA
LINC01185	RA
LINC01250	RA
LINC01475	RA
LINC01483	RA
LINC01620	RA
LINC01697	RA
LINC01748	RA
LINC01934	RA
LINC02213	RA
LINC02356	RA
LINC02357	RA
LINC02571	RA
LINC02621	RA
LINC02649	RA
LINC02789	RA
LINC02863	RA
LINC02865	RA
LMNA	RA
LRRK2	RA
LTBR	RA
LURAP1L	RA
LURAP1L-AS1	RA
MACIR	RA
MALRD1	RA
MAP3K14	RA
MAPK14	RA
MDGA2	RA
MECOM	RA
MECP2	RA
MEFV	RA
MFSD4B	RA
MICA	RA
MICC	RA
MICD	RA
MIR3142HG	RA
MIR4435-2HG	RA
MMEL1	RA
MRPS18A	RA
MRPS18B	RA
MSI1	RA
MST1	RA
MTF1	RA
MUC22	RA
MYRF	RA
N4BP1	RA
NAB1	RA
NAV1	RA
NAV2	RA
NCF2	RA
NDFIP1	RA
NEBL	RA
NECAB2	RA
NFATC1	RA
NFKB1	RA
NFKBIE	RA
NKD1	RA
NOD2	RA
NOS2	RA
NOTCH1	RA
NPEPPS	RA
NR5A2	RA
NRAD1	RA
NUP88	RA
NXPE1	RA
OS9	RA
OSMR	RA
PADI2	RA
PADI4	RA
PARK7	RA
PCDH15	RA
PDE1A	RA
PDE2A	RA
PDE3A	RA
PHACTR3	RA
PHF19	RA
PHRF1	RA
PKD1L3	RA
PKIG	RA
PLAU	RA
PLCL1	RA
PLCL2	RA
PLD4	RA
PPIL4	RA
PPP1R10	RA
PPP2R3C	RA
PRDM1	RA
PRDM10	RA
PRDM16	RA
PRKCB	RA
PRKCH	RA
PRKCQ	RA
PRORP	RA
PRR12	RA
PSMA4	RA
PTPN11	RA
PTPN2	RA
PTPN22	RA
PTPRM	RA
PTTG1IP	RA
PUS10	RA
RABEP1	RA
RAD51B	RA
RAP1GAP2	RA
RARB	RA
RASGRP1	RA
RAVER1	RA
RAVER2	RA
RBFOX1	RA
RCAN1	RA
RDX	RA
REL	RA
REV3L	RA
RGS22	RA
RIC8B	RA
RIN3	RA
RIT2	RA
RMI2	RA
RNASEH2B	RA
RNF19A	RA
RORC	RA
RPA3	RA
RPL37A	RA
RPP14	RA
RPS6KB1	RA
RSPH9	RA
RTEL1-TNFRSF6B	RA
RTKN2	RA
RUNX1	RA
SATB1-AS1	RA
SBNO2	RA
SCHLAP1	RA
SDF2L1	RA
SETD1A	RA
SFTPD	RA
SGCZ	RA
SH2B3	RA
SH3PXD2A	RA
SKAP2	RA
SLC16A10	RA
SLC39A11	RA
SLC6A11	RA
SLC9A8	RA
SLC9A9	RA
SLCO1C1	RA
SMAD3	RA
SMC1B	RA
SMG7	RA
SMTNL2	RA
SNAPC4	RA
SP140	RA
SPATA48	RA
SPRED2	RA
SPSB1	RA
STAG1	RA
STAT2	RA
STAT3	RA
STAT4	RA
STK11	RA
STX18-AS1	RA
SUOX	RA
SWAP70	RA
SYNGR1	RA
TAGAP-AS1	RA
TAP2	RA
TBC1D5	RA
TCTE1	RA
TEC	RA
TEX41	RA
TGFA	RA
THADA	RA
TLCD3A	RA
TLR4	RA
TMEM151B	RA
TMEM179	RA
TMEM187	RA
TMEM235	RA
TMEM258	RA
TMEM87B	RA
TNFAIP3	RA
TNFRSF1A	RA
TNFRSF6B	RA
TNFSF15	RA
TNFSF4	RA
TNIP1	RA
TNPO3	RA
TNXB	RA
TOX3	RA
TP73	RA
TPCN2	RA
TPD52	RA
TRAF1	RA
TRAF3IP2	RA
TRAF3IP2-AS1	RA
TRHDE	RA
TRPS1	RA
TSBP1	RA
TSBP1-AS1	RA
TSPAN14	RA
TTC33	RA
TTC34	RA
TXNDC11	RA
TYK2	RA
UBASH3A	RA
UBE2L3	RA
UMAD1	RA
USP8	RA
VPS37C	RA
WAKMAR2	RA
WDFY4	RA
WDR27	RA
WNT16	RA
ZFP36L1	RA
ZMIZ1	RA
ZNF175	RA
ZNF366	RA
ZNF595	RA
ZNF679	RA
ZNF831	RA
ZPBP2	RA
ABHD8	SLE
ACAP1	SLE
ACOX2	SLE
ACOXL	SLE
ADAM15	SLE
ADCY7	SLE
ADGRL2	SLE
AFF1	SLE
AHI1	SLE
AHNAK2	SLE
ALG1L13P	SLE
ANKRD16	SLE
ANKRD27	SLE
ANKRD44	SLE
ANKRD44-IT1	SLE
ANKRD55	SLE
ANKS1A	SLE
AP4B1-AS1	SLE
AP5B1	SLE
APOBEC4	SLE
ARHGAP15	SLE
ARHGAP4	SLE
ARID3A	SLE
ARID5B	SLE
ARMH4	SLE
ATG16L1	SLE
ATG5	SLE
ATXN1	SLE
ATXN2	SLE
ATXN2L	SLE
BACE2	SLE
BACH2	SLE
BANK1	SLE
BARX2	SLE
BCL2L11	SLE
BLK	SLE
BTNL2	SLE
C10orf67	SLE
C1orf141	SLE
C1QTNF12	SLE
C1QTNF6	SLE
C2	SLE
C3	SLE
C4B	SLE
C9	SLE
CAMK1D	SLE
CARD9	SLE
CARMIL1	SLE
CCDC113	SLE
CCDC38	SLE
CD226	SLE
CD37	SLE
CD40	SLE
CD80	SLE
CDH23	SLE
CDHR5	SLE
CDKN1B	SLE
CENPU	SLE
CEPT1	SLE
CERCAM	SLE
CFH	SLE
CHD9	SLE
CHIA	SLE
CLEC16A	SLE
CLNK	SLE
CMAHP	SLE
COG6	SLE
COX10-AS1	SLE
CPNE5	SLE
CRB1	SLE
CREBL2	SLE
CSK	SLE
CTNNA3	SLE
CYCS	SLE
CYP21A1P	SLE
CYP21A2	SLE
DAB2	SLE
DAG1	SLE
DARS1	SLE
DDO	SLE
DDX6	SLE
DGKQ	SLE
DGUOK-AS1	SLE
DNASE1L3	SLE
DOT1L	SLE
DPF3	SLE
DRAM1	SLE
DSE	SLE
ELF1	SLE
ELF3	SLE
ELF3-AS1	SLE
ELP3	SLE
EPHX1	SLE
ERAP2	SLE
ERBB2	SLE
ETS1	SLE
ETV3	SLE
ETV7	SLE
EVI5	SLE
FAM193A	SLE
FAM86B3P	SLE
FAM98B	SLE
FAP	SLE
FBN2	SLE
FCGR2A	SLE
FCGR2C	SLE
FCHSD2	SLE
FCRL5	SLE
FLI1	SLE
FNBP1	SLE
FNIP1	SLE
FRMD4A	SLE
FUT2	SLE
GABRR2	SLE
GALC	SLE
GLT1D1	SLE
GPR19	SLE
GPR35	SLE
GRB2	SLE
GTF2H1	SLE
GTF2I	SLE
GTF2IRD1	SLE
HCG17	SLE
HCG18	SLE
HIP1	SLE
HIPK2	SLE
HIVEP3	SLE
HLA-A	SLE
HLA-DPA1	SLE
HLA-DPB1	SLE
HLA-DQA1	SLE
HLA-DQB1	SLE
HLA-DQB2	SLE
HLA-DRA	SLE
HLA-DRB9	SLE
ICA1	SLE
ICAM3	SLE
IFIH1	SLE
IFNG-AS1	SLE
IKBKB-DT	SLE
IKZF2	SLE
IKZF3	SLE
IL10	SLE
IL12A-AS1	SLE
IL12RB2	SLE
IL18RAP	SLE
IL19	SLE
IL21-AS1	SLE
IL23R	SLE
IL2RA	SLE
IL6R	SLE
ILF3	SLE
IPCEF1	SLE
IRAK1	SLE
IRF1	SLE
IRF1-AS1	SLE
IRF5	SLE
IRF7	SLE
ITGAM	SLE
ITGAX	SLE
JAK2	SLE
JAZF1	SLE
KALRN	SLE
KDM4B	SLE
KDM4C	SLE
KIAA0319L	SLE
KIT	SLE
KIZ	SLE
KIZ-AS1	SLE
KLF12	SLE
KSR1	SLE
LAMC2	SLE
LAT2	SLE
LBH	SLE
LCP1	SLE
LEF1	SLE
LEF1-AS1	SLE
LINC00271	SLE
LINC00824	SLE
LINC00870	SLE
LINC00877	SLE
LINC00993	SLE
LINC01019	SLE
LINC01088	SLE
LINC01185	SLE
LINC01229	SLE
LINC01250	SLE
LINC01511	SLE
LINC01739	SLE
LINC01845	SLE
LINC01967	SLE
LINC02273	SLE
LINC02331	SLE
LINC02694	SLE
LNC-LBCS	SLE
LPP	SLE
LRRC18	SLE
LRRK1	SLE
LRRK2	SLE
LURAP1L	SLE
LURAP1L-AS1	SLE
LYST	SLE
MFHAS1	SLE
MGAT5	SLE
MICA	SLE
MICD	SLE
MIEN1	SLE
MIR3142HG	SLE
MIR4435-2HG	SLE
MSC-AS1	SLE
MSH5	SLE
MSH5-SAPCD1	SLE
MSRA	SLE
MTF1	SLE
MTG1	SLE
MUC22	SLE
MYO16	SLE
MYO5C	SLE
NAALADL2	SLE
NAALADL2-AS2	SLE
NADSYN1	SLE
NCF1	SLE
NCF2	SLE
NCOA2	SLE
NEGR1	SLE
NEGR1-IT1	SLE
NIN	SLE
NKD1	SLE
NMNAT2	SLE
NOTCH2	SLE
NOTCH4	SLE
NR4A3	SLE
NT5C2	SLE
NTNG2	SLE
OAS1	SLE
OR4A15	SLE
OVOL1	SLE
PAPOLG	SLE
PDCD5	SLE
PHRF1	SLE
PLAT	SLE
PLCL1	SLE
PLD2	SLE
PNP	SLE
POM121C	SLE
PPARD	SLE
PRDM1	SLE
PRKCB	SLE
PRKG1	SLE
PRPF18	SLE
PRPS2	SLE
PRR12	SLE
PSMB9	SLE
PSORS1C1	SLE
PTPN11	SLE
PTPN22	SLE
PTPRC	SLE
PUSL1	SLE
PVT1	SLE
PXK	SLE
R3HCC1	SLE
RABGAP1L	SLE
RAD51B	SLE
RASGRP1	SLE
RASGRP3	SLE
RERE	SLE
RGL1	SLE
RPS20	SLE
RREB1	SLE
RSPH3	SLE
RTKN2	SLE
SAMD9L	SLE
SBK1	SLE
SBNO2	SLE
SCAMP5	SLE
SCARB1	SLE
SCN10A	SLE
SEZ6L2	SLE
SHROOM3	SLE
SHROOM3-AS1	SLE
SIGLEC5	SLE
SKAP2	SLE
SLC12A1	SLE
SLC15A4	SLE
SLC17A2	SLE
SLC29A3	SLE
SLC44A4	SLE
SLC5A11	SLE
SLC6A16	SLE
SMAD3	SLE
SMG7	SLE
SMYD3	SLE
SNRPF	SLE
SORCS2	SLE
SPIN3	SLE
SPPL3	SLE
SPRED2	SLE
SRCAP	SLE
SSBP4	SLE
ST8SIA4	SLE
STAT3	SLE
STAT4	SLE
STIM1	SLE
STN1	SLE
STX17-AS1	SLE
SYNGAP1	SLE
SYNGAP1-AS1	SLE
SYT1	SLE
TAGAP-AS1	SLE
TAOK3	SLE
TAP1	SLE
TASL	SLE
TCP11	SLE
TEAD2	SLE
TENT4A	SLE
TERT	SLE
TET3	SLE
TIMMDC1	SLE
TMC2	SLE
TMEM116	SLE
TMEM39A	SLE
TMEM86B	SLE
TNFAIP3	SLE
TNFRSF13B	SLE
TNFSF15	SLE
TNIP1	SLE
TNIP2	SLE
TNPO3	SLE
TNXB	SLE
TP63	SLE
TRAF3	SLE
TRIM31	SLE
TRIM49	SLE
TSBP1	SLE
TSBP1-AS1	SLE
TYK2	SLE
UBAC2	SLE
UBE2B	SLE
UBE2L3	SLE
UHRF1BP1	SLE
USP18	SLE
WAKMAR2	SLE
WDFY4	SLE
XKR6	SLE
ZFP90	SLE
ZMIZ1	SLE
ZNF76	SLE
ZNF804B	SLE
ZSCAN23	SLE

## Sheet: Table S3
IBD-associated genes from GWAS Catalog (04.11.2022) on map
AHR
ATG16L1
BANK1
CARD9
CCL20
CD28
CD40
CDC37
CDH1
CREM
CYTH1
DNMT3A
ETS1
FCGR2A
FOXO3
FUT2
HLA-DRA
IFNGR2
IL10
IL12RB2
IL1R1
IL23R
IL2RA
IL6R
IL7R
INAVA
IRF1
IRGM
JAK2
NFKB1
NOD2
NOS2
PRDM1
PTPN2
PTPN22
PTPRC
RASGRP1
RORC
STAT3
STAT4
TCF4
TLR4
TNFRSF1A
TNFSF15
TYK2

## Sheet: Table S4
RA-associated genes from GWAS Catalog (04.11.2022) on map
AHR
ARAP1
ATG16L1
BANK1
CARD9
CCR3
CCR6
CD40
CDC37
CREM
CSF2RB
CXCL13
DDR1
DNMT3A
DPP4
ETS1
FAS
FCGR2A
FUT2
ICOSLG
IFNGR2
IL10
IL12RB2
IL1R1
IL23R
IL2RA
IL6R
INAVA
IRF1
IRGM
MAPK14
MEFV
NFKB1
NOD2
NOS2
PADI2
PADI4
PRDM1
PTPN11
PTPN2
PTPN22
RASGRP1
REL
RORC
SLC16A10
STAT3
STAT4
SYNGR1
TLR4
TNFRSF1A
TNFSF15
TNFSF4
TYK2

## Sheet: Table S5
SLE-associated genes in GWAS Catalog (04.11.2022) on map
AHNAK2
ATG16L1
BANK1
BCL2L11
CARD9
CD40
CD80
CSK
ETS1
FCGR2A
FLI1
FUT2
HLA-DRA
IKZF3
IL10
IL12RB2
IL23R
IL2RA
IL6R
IRF1
ITGAM
ITGAX
JAK2
NCF1
PRDM1
PTPN11
PTPN22
PTPRC
RASGRP1
STAT3
STAT4
TNFRSF13B
TNFSF15
TYK2
USP18

## Sheet: Table S6
Differentially expressed gene (HGNC symbol)	[-1,1]-normalized log2(fold-change) from original data
RNY1	1.0
RNU4-2	0.8089385474860336
SNORA73B	0.6592178770949721
RNU5A-1	0.587709497206704
SNORD3A	0.5810055865921788
MAPK8IP1P2	0.47821229050279335
RN7SL2	0.4536312849162011
SNORA74B	0.3743016759776537
SNORD94	0.3284916201117319
AC111170.3	0.2815642458100559
AC138409.1	0.2368715083798883
SNHG22	0.22569832402234638
AC011476.3	0.22569832402234638
TMEM238	0.22122905027932963
RN7SL600P	0.22122905027932963
KLF1	0.21899441340782125
RAB3IL1	0.21899441340782125
HBA1	0.21675977653631287
AC006330.1	0.21340782122905028
EPB42	0.20558659217877098
AC011498.6	0.20558659217877098
ALAS2	0.19776536312849163
PDZK1IP1	0.19553072625698326
ANKRD24	0.1921787709497207
TMPRSS9	0.18882681564245812
ARRDC5	0.18882681564245812
PLVAP	0.18435754189944134
PTMS	0.18324022346368715
MT-TL1	0.1810055865921788
LINC00106	0.1810055865921788
SLC6A9	0.17877094972067042
CCDC154	0.17877094972067042
ASMTL-AS1	0.17765363128491624
FAM159A	0.17653631284916202
AC026471.1	0.17653631284916202
AP003108.2	0.17541899441340783
TNS1	0.17430167597765364
SELENBP1	0.17318435754189945
KEL	0.17318435754189945
AC006205.2	0.17094972067039108
NFIX	0.1698324022346369
PNPLA7	0.1698324022346369
RYR1	0.1698324022346369
KLC3	0.1675977653631285
AHSP	0.1675977653631285
HLA-DQA2	0.1675977653631285
TRAV20	0.16648044692737432
TUBB2A	0.16536312849162013
PRSS33	0.16536312849162013
AL031587.6	0.16536312849162013
TRBV3-1	0.16312849162011175
MFSD4B	0.16312849162011175
MRC2	0.16201117318435754
MT-ATP8	0.16089385474860335
AC118344.2	0.15865921787709497
ITLN1	0.15754189944134078
RHD	0.15754189944134078
AC107956.1	0.1564245810055866
CA1	0.1564245810055866
SLC6A8	0.1553072625698324
OR2W3	0.15418994413407822
LMTK3	0.15418994413407822
PLEK2	0.15307262569832406
DMTN	0.15195530726256987
BCAM	0.15083798882681568
ACKR1	0.15083798882681568
DPCD	0.15083798882681568
NLGN2	0.15083798882681568
FRMD4A	0.15083798882681568
SLC25A39	0.14972067039106146
LTBP3	0.14972067039106146
OSBP2	0.14972067039106146
SLC4A1	0.14972067039106146
IFI27	0.14972067039106146
AC244472.3	0.14972067039106146
GMPR	0.14860335195530727
TRBV7-9	0.14860335195530727
SMIM5	0.14860335195530727
AL162586.1	0.14748603351955308
MYL4	0.1463687150837989
GCAT	0.1463687150837989
TRBV20-1	0.1452513966480447
KCNC3	0.1452513966480447
TRBV6-1	0.1452513966480447
TRBV7-3	0.1452513966480447
TMEM158	0.14413407821229052
HES6	0.14413407821229052
PCSK1N	0.14301675977653633
AC100835.2	0.14301675977653633
EIF3C	0.14301675977653633
SCARF2	0.14189944134078214
FAXDC2	0.14078212290502795
SMIM1	0.14078212290502795
TPM2	0.14078212290502795
AC004687.1	0.13966480446927376
HBM	0.13966480446927376
FLT3LG	0.13966480446927376
TRBV10-3	0.13966480446927376
CATSPERG	0.13966480446927376
RBM38	0.13854748603351957
RAP1GAP	0.13854748603351957
AL356356.1	0.13854748603351957
SDSL	0.13854748603351957
PRDX2	0.13743016759776538
KRT1	0.13743016759776538
TMEM86B	0.13743016759776538
ZNF683	0.13743016759776538
TRIM10	0.13743016759776538
PGF	0.13743016759776538
BLVRB	0.13631284916201117
BSG	0.13631284916201117
DDX11L10	0.13631284916201117
EMID1	0.13631284916201117
YJEFN3	0.13631284916201117
MMP25-AS1	0.13519553072625698
NDUFA3	0.13519553072625698
NUDT1	0.13519553072625698
CLDND2	0.13519553072625698
MTATP6P1	0.1340782122905028
ZNF358	0.1340782122905028
SMOX	0.1329608938547486
DCAF12	0.1329608938547486
CHCHD10	0.1329608938547486
GLRX5	0.1329608938547486
MARCO	0.1329608938547486
POLR2J3	0.1329608938547486
LYL1	0.1318435754189944
NRGN	0.1318435754189944
CDC34	0.1318435754189944
DPM2	0.1318435754189944
AC245088.2	0.1318435754189944
LAT	0.1318435754189944
ADAMTSL4-AS1	0.1318435754189944
TESC	0.13072625698324022
SLC1A5	0.13072625698324022
GP9	0.13072625698324022
SPTB	0.13072625698324022
BCAT2	0.13072625698324022
TRIM58	0.13072625698324022
TRBV27	0.13072625698324022
TFR2	0.13072625698324022
AEBP1	0.13072625698324022
TRBV6-5	0.13072625698324022
PLD4	0.13072625698324022
MAMDC4	0.13072625698324022
GATA1	0.12960893854748604
SHISA4	0.12960893854748604
ZNF414	0.12960893854748604
SCNN1D	0.12960893854748604
IGHGP	0.12960893854748604
ANKRD9	0.12737430167597766
SLC16A13	0.12737430167597766
C21orf58	0.12737430167597766
STAG3L2	0.12737430167597766
RIN1	0.12737430167597766
CARM1	0.12625698324022347
GAMT	0.12625698324022347
RGS9	0.12625698324022347
ASCC2	0.1251396648044693
RUNDC3A	0.1251396648044693
CHST12	0.1251396648044693
ZNF500	0.1251396648044693
ZNF580	0.1240223463687151
ATN1	0.1240223463687151
TRBV5-1	0.1240223463687151
GAS6-AS1	0.1240223463687151
CLEC10A	0.1240223463687151
TLE2	0.1240223463687151
MYL9	0.12290502793296092
SLC25A45	0.12290502793296092
ANO9	0.12290502793296092
AC006001.3	0.12290502793296092
AP001189.1	0.12290502793296092
FECH	0.12290502793296092
GIPR	0.12290502793296092
UBXN6	0.12178770949720673
SLC38A5	0.12178770949720673
MT-CYB	0.12178770949720673
ECSIT	0.12178770949720673
ZFPM1	0.12178770949720673
C19orf68	0.12178770949720673
NTHL1	0.12178770949720673
GYPC	0.12067039106145253
ANO8	0.12067039106145253
HLA-L	0.12067039106145253
GUK1	0.11955307262569834
RAD23A	0.11955307262569834
BCL2L1	0.11955307262569834
HBB	0.11955307262569834
TGM2	0.11955307262569834
TRBV9	0.11955307262569834
ROBO3	0.11955307262569834
PRX	0.11955307262569834
NSUN5P1	0.11843575418994415
C1QA	0.11843575418994415
DENND6B	0.11843575418994415
SLC29A2	0.11843575418994415
AC009061.2	0.11843575418994415
PSMF1	0.11731843575418996
IL32	0.11731843575418996
GFI1B	0.11731843575418996
ANK1	0.11731843575418996
TMEM160	0.11731843575418996
SSSCA1	0.11731843575418996
MICALL2	0.11731843575418996
SLC7A5	0.11620111731843577
PPP1R32	0.11620111731843577
POLR2L	0.11620111731843577
MRPL41	0.11620111731843577
AC012645.3	0.11620111731843577
SLC25A35	0.11620111731843577
AQP1	0.11620111731843577
BCL7C	0.11508379888268158
HMBS	0.11508379888268158
TPGS1	0.11508379888268158
LMF1	0.11508379888268158
PROSER3	0.11508379888268158
ERCC2	0.11508379888268158
HDGF	0.11396648044692738
HAGH	0.11396648044692738
MT-ND5	0.11396648044692738
SH2D3A	0.11396648044692738
KLC2	0.11396648044692738
AC130456.3	0.11396648044692738
SORBS3	0.11396648044692738
ARHGAP33	0.11396648044692738
COL5A3	0.11396648044692738
GPX1	0.11284916201117319
NKG7	0.11284916201117319
PPDPF	0.11284916201117319
HSPB1	0.11284916201117319
NPRL3	0.11284916201117319
RPL23A	0.11284916201117319
CRAT	0.11284916201117319
CMTM5	0.11284916201117319
IDUA	0.11284916201117319
DOHH	0.11284916201117319
SLC2A4RG	0.111731843575419
CCDC124	0.111731843575419
KIFC2	0.111731843575419
ALOX15	0.111731843575419
PTGDS	0.111731843575419
CARNS1	0.11139664804469275
HBQ1	0.11128491620111733
C8orf82	0.11128491620111733
PIDD1	0.11106145251396649
TMEM106A	0.11106145251396649
MT-CO3	0.11061452513966481
SNCA	0.11061452513966481
SLC27A1	0.11061452513966481
RILP	0.11050279329608939
MT-CO2	0.11039106145251397
OBSCN	0.11027932960893856
TRAV9-2	0.11016759776536314
HYI	0.11016759776536314
PRDX6	0.10983240223463688
CTU1	0.10983240223463688
TSTA3	0.10972067039106145
AKT1S1	0.10960893854748605
SIGIRR	0.10960893854748605
CARMIL2	0.10949720670391062
DPH1	0.10927374301675978
CCL5	0.10905027932960895
H1FX	0.10905027932960895
NENF	0.10905027932960895
ALKBH6	0.10905027932960895
MRPL38	0.10893854748603353
C9orf172	0.10893854748603353
C4orf48	0.10882681564245811
ELOF1	0.10860335195530726
OSBPL7	0.10860335195530726
SAMD1	0.10860335195530726
D2HGDH	0.10837988826815644
DHRS4	0.10837988826815644
C19orf71	0.10837988826815644
PELP1	0.10815642458100559
CD7	0.10782122905027934
ATP5D	0.10770949720670392
ATAT1	0.10770949720670392
SPACA6	0.10770949720670392
GNLY	0.10748603351955308
ESPN	0.10748603351955308
FKBP2	0.10737430167597765
CLU	0.1070391061452514
TREML1	0.1070391061452514
PPP1R14B	0.1070391061452514
ASPSCR1	0.10692737430167598
USE1	0.10692737430167598
TNFRSF14-AS1	0.10681564245810056
FOXP3	0.10681564245810056
CAMK1	0.10670391061452514
PNMA3	0.10648044692737431
UBE2S	0.10625698324022347
NT5M	0.10614525139664804
FIS1	0.10603351955307264
HBD	0.10603351955307264
ECI1	0.10603351955307264
GSPT1	0.10592178770949721
OST4	0.10581005586592179
MT-ND4	0.10581005586592179
MT-ND4L	0.10547486033519553
MIF	0.10547486033519553
LHPP	0.10547486033519553
FAM46C	0.10547486033519553
MAP4K1	0.10536312849162012
PRR5	0.10513966480446928
CCDC61	0.10513966480446928
TMEM120B	0.10502793296089385
SNRPA	0.10491620111731843
TCEA2	0.10491620111731843
POLL	0.10469273743016762
ABI3	0.1045810055865922
C12orf10	0.10435754189944135
ALDH16A1	0.10424581005586593
FOXP4	0.10413407821229052
LTBP4	0.1040223463687151
SF3A2	0.10391061452513968
PTCRA	0.10391061452513968
SHARPIN	0.10379888268156426
TRUB2	0.10368715083798884
TRBV19	0.10346368715083801
POU2F2	0.10324022346368716
C19orf70	0.10312849162011174
SNX22	0.10312849162011174
RHPN1	0.10312849162011174
MATK	0.10279329608938549
AL035587.1	0.10268156424581007
FKBP8	0.10256983240223465
TMEM63B	0.10256983240223465
MFSD2B	0.10256983240223465
UBE2M	0.10245810055865923
ACADS	0.10245810055865923
RPS28	0.1023463687150838
MARCHF2	0.1022346368715084
RPL36	0.1022346368715084
ILVBL	0.1022346368715084
SCAF1	0.10212290502793298
CLUH	0.10201117318435755
POLR2I	0.10201117318435755
SYNGAP1	0.10189944134078213
ATAD3B	0.10189944134078213
LSR	0.10178770949720671
NCKIPSD	0.10178770949720671
HMGA1	0.1016759776536313
EIF2AK1	0.10145251396648046
C19orf24	0.10145251396648046
JOSD2	0.10145251396648046
MT-CO1	0.10134078212290504
VWCE	0.10122905027932962
ZNF517	0.10122905027932962
MED16	0.1011173184357542
ZNF574	0.10100558659217879
CES4A	0.10089385474860336
GCDH	0.10078212290502794
POLR1A	0.10078212290502794
SURF2	0.10067039106145252
IGHD	0.1005586592178771
AL135999.1	0.1005586592178771
AP2S1	0.10044692737430169
HBA2	0.10033519553072627
RPL18A	0.10011173184357543
FAM160B2	0.10011173184357543
TPCN1	0.1
MPIG6B	0.09988826815642458
CACNB1	0.09988826815642458
CCDC85B	0.09977653631284918
NDUFS8	0.09977653631284918
ADGRL1	0.09966480446927375
FBXO44	0.09966480446927375
CROCC	0.09944134078212291
GAS2L1	0.09944134078212291
HDAC10	0.09944134078212291
MAF1	0.09932960893854749
MT-ND1	0.09932960893854749
CCDC94	0.09921787709497208
SLC9A3-AS1	0.09921787709497208
TNFRSF25	0.09899441340782124
PRR12	0.09899441340782124
NSUN5P2	0.09888268156424582
KLF16	0.09854748603351957
CTSW	0.09854748603351957
INF2	0.09854748603351957
CIITA	0.0982122905027933
ROGDI	0.0982122905027933
PLCH2	0.0982122905027933
UBL7	0.09810055865921788
PPP1R37	0.09810055865921788
MT-TW	0.09810055865921788
NUDC	0.09787709497206705
WDR18	0.09787709497206705
LENG1	0.0976536312849162
METTL26	0.0976536312849162
SLC48A1	0.09754189944134078
TFPT	0.09743016759776538
RPS15	0.09731843575418996
MAP3K10	0.09720670391061453
CTSF	0.09720670391061453
EDF1	0.09709497206703911
PF4	0.09698324022346369
SH2D2A	0.09698324022346369
DDX51	0.09698324022346369
MRPL54	0.09687150837988827
CDK10	0.09675977653631286
RRP7BP	0.09675977653631286
MCRIP2	0.09675977653631286
MT-ND2	0.09664804469273744
PUS1	0.09664804469273744
PTGES2	0.09664804469273744
CCHCR1	0.09664804469273744
ZNF787	0.09653631284916202
TSPAN5	0.09653631284916202
PRKAR1B	0.0964245810055866
BEX3	0.09631284916201117
TRBC2	0.09620111731843577
TECR	0.09608938547486034
ITGA2B	0.09575418994413408
RABEP2	0.09575418994413408
EPN1	0.09553072625698325
HCST	0.09553072625698325
RNF187	0.09541899441340783
NDUFS7	0.09541899441340783
C21orf2	0.09541899441340783
KRT72	0.09541899441340783
AKR7A2	0.09530726256983241
STRADB	0.09519553072625699
PGPEP1	0.09508379888268156
EIF5B	0.09508379888268156
ADAMTS10	0.09497206703910616
CDC25B	0.09497206703910616
THOP1	0.09497206703910616
MTG1	0.09497206703910616
PIH1D1	0.09486033519553073
NFKBIL1	0.09486033519553073
NOP53	0.09474860335195531
EME2	0.09474860335195531
RHOC	0.09474860335195531
PPP2R5B	0.09463687150837989
CUTA	0.09441340782122906
ZBTB45	0.09441340782122906
ITGB7	0.09430167597765364
C7orf50	0.09430167597765364
GPI	0.09430167597765364
PMVK	0.09430167597765364
KCNK6	0.09418994413407822
NME4	0.09418994413407822
KCTD17	0.0940782122905028
ZER1	0.09396648044692738
SEPTIN1	0.09396648044692738
ZMIZ2	0.09385474860335195
SIAH2	0.09385474860335195
DYNLRB1	0.09363128491620112
NDUFAF3	0.09363128491620112
SSBP4	0.0935195530726257
EHMT2	0.0935195530726257
GPR146	0.09329608938547486
TRBV29-1	0.09329608938547486
PIGQ	0.09318435754189945
C19orf53	0.09318435754189945
APRT	0.09318435754189945
RABL6	0.09307262569832403
SYMPK	0.09296089385474861
MPND	0.09296089385474861
ATP5G1	0.09296089385474861
B4GALT7	0.09284916201117319
CCDC9	0.09273743016759776
TARS2	0.09273743016759776
KLHDC4	0.09262569832402234
ZNF785	0.09262569832402234
WDR74	0.09262569832402234
WDR46	0.09240223463687151
SLC25A25-AS1	0.09229050279329609
FXYD5	0.09217877094972067
UBA52	0.09184357541899442
PEX26	0.09184357541899442
RPL13	0.09162011173184358
EMP3	0.09162011173184358
AC245427.1	0.09162011173184358
PLEKHG2	0.09150837988826815
KCNH2	0.09139664804469273
UCP2	0.09128491620111732
RPL28	0.0911731843575419
PQBP1	0.0911731843575419
RPLP2	0.09106145251396648
RPL38	0.09106145251396648
EIF3B	0.09094972067039106
DOK2	0.09094972067039106
ABCB8	0.09094972067039106
NDUFB7	0.09072625698324023
BTBD2	0.09061452513966482
MYBBP1A	0.09061452513966482
KRI1	0.0905027932960894
ICAM2	0.0905027932960894
TIMM50	0.0905027932960894
C9orf78	0.09039106145251398
EIF3G	0.09039106145251398
COQ4	0.09027932960893856
GPX1P1	0.09027932960893856
EVA1B	0.09016759776536314
HIGD2A	0.09005586592178773
HCFC1R1	0.09005586592178773
DENND1C	0.0899441340782123
MCRIP1	0.0899441340782123
SPHK2	0.0899441340782123
MTND2P28	0.08983240223463689
FASN	0.08972067039106146
GSTM2	0.08949720670391062
PTPN23	0.08938547486033521
MFSD12	0.08938547486033521
SSBP3	0.08916201117318437
CIZ1	0.08905027932960895
FASTK	0.08905027932960895
GATD1	0.08893854748603353
P2RX4	0.08893854748603353
SLC27A4	0.08893854748603353
PPOX	0.08882681564245812
VPS51	0.0887150837988827
RASAL3	0.08860335195530727
SH3BP1	0.08860335195530727
SART1	0.08860335195530727
PACS2	0.08860335195530727
TMSB10	0.08860335195530727
IGHV3-23	0.08849162011173185
ACO2	0.08849162011173185
AES	0.08837988826815643
GGT7	0.08837988826815643
PRPF31	0.08837988826815643
COX6B1	0.08826815642458101
HBG2	0.08826815642458101
TNFAIP8L1	0.08826815642458101
MT-ATP6	0.0881564245810056
MFGE8	0.0881564245810056
MPI	0.0881564245810056
TSPAN33	0.08793296089385476
MAP3K12	0.08793296089385476
EHBP1L1	0.08782122905027934
PDZD4	0.08782122905027934
ZNF865	0.08759776536312851
PCED1B	0.08759776536312851
JMJD8	0.08748603351955309
MT-ND3	0.08737430167597766
TMEM147	0.08737430167597766
PRF1	0.08715083798882682
MROH1	0.08715083798882682
HLA-DPB1	0.08703910614525141
DPP7	0.08692737430167599
CHID1	0.08681564245810057
PLEKHF1	0.08681564245810057
TSPOAP1	0.08659217877094973
UBALD1	0.0864804469273743
YIF1B	0.0864804469273743
NDUFB11	0.0864804469273743
DDX41	0.0863687150837989
SMARCA4	0.08625698324022348
NOC2L	0.08625698324022348
TRAPPC6A	0.08625698324022348
MAZ	0.08614525139664805
SERF2	0.08614525139664805
TP53	0.08614525139664805
SMIM7	0.08603351955307263
TAL1	0.08603351955307263
SH3BGRL3	0.08592178770949721
AGER	0.08569832402234638
DBP	0.08569832402234638
ECHDC2	0.08558659217877096
GALT	0.08547486033519554
RNF126	0.08536312849162012
ZNF444	0.08536312849162012
CDC37	0.0852513966480447
DDB2	0.0852513966480447
RRP7A	0.0852513966480447
GPANK1	0.08513966480446929
TRMT1	0.08513966480446929
TSPYL2	0.08513966480446929
POLRMT	0.08513966480446929
IRF3	0.08491620111731844
C9orf16	0.08491620111731844
R3HDM4	0.08480446927374302
MRPL28	0.0846927374301676
CDC42EP2	0.08458100558659219
SIT1	0.08458100558659219
CARHSP1	0.08446927374301677
ARHGDIA	0.08446927374301677
NELFE	0.08446927374301677
PARVB	0.08446927374301677
PFN1	0.08424581005586593
MAN2C1	0.08424581005586593
NDUFV1	0.08424581005586593
COL6A2	0.0841340782122905
RECQL5	0.0841340782122905
TMUB1	0.0841340782122905
CC2D1A	0.0841340782122905
RPS2	0.08391061452513968
MCOLN1	0.08391061452513968
HIP1R	0.08391061452513968
CCDC137	0.08391061452513968
MAP2K2	0.08379888268156425
SDR39U1	0.08379888268156425
ALKBH7	0.08379888268156425
FAM210B	0.08368715083798883
NMRAL1	0.08368715083798883
ANKH	0.08357541899441341
MZT2A	0.08357541899441341
SPON2	0.08346368715083799
NF2	0.08335195530726258
TRIR	0.08324022346368716
SPTAN1	0.08324022346368716
FPGS	0.08324022346368716
CPSF1	0.08301675977653632
GZMM	0.08301675977653632
GPX4	0.0829050279329609
XRCC1	0.08279329608938549
FAM117A	0.0823463687150838
IL11RA	0.0823463687150838
ABHD14B	0.0823463687150838
SLX4	0.0823463687150838
UBB	0.08223463687150838
GTF2F1	0.08223463687150838
FLYWCH1	0.08223463687150838
BCL9L	0.08212290502793297
APOBEC3C	0.08189944134078213
GTPBP6	0.08189944134078213
FAM3A	0.0817877094972067
E2F2	0.0817877094972067
ZBTB7A	0.08167597765363128
DGKA	0.08167597765363128
RNF123	0.08156424581005588
BAG1	0.08156424581005588
SSR4	0.08156424581005588
PSMB10	0.08145251396648046
FBL	0.08134078212290503
UBXN1	0.08134078212290503
ATP6V1F	0.08134078212290503
MAP1S	0.08134078212290503
BAG6	0.08122905027932961
LGALS3	0.08122905027932961
CD37	0.08111731843575419
ABHD17A	0.08078212290502794
GDPD5	0.08078212290502794
PCED1A	0.08067039106145252
APOBEC3D	0.08067039106145252
SH2B2	0.0805586592178771
FBXW4	0.0805586592178771
ABCC3	0.08044692737430167
NFIC	0.08033519553072627
ZAP70	0.08022346368715084
YBX3	0.08022346368715084
ACAP3	0.08011173184357542
FTH1	0.08
FAM129C	0.07988826815642458
CCDC159	0.07988826815642458
NDUFV3	0.07977653631284916
UROD	0.07977653631284916
MZT2B	0.07966480446927375
ACRBP	0.07966480446927375
DRAP1	0.07966480446927375
B4GALT3	0.07955307262569833
HSF1	0.07955307262569833
CXXC1	0.07955307262569833
PSMB9	0.07944134078212291
PCSK7	0.07932960893854749
TAF10	0.07932960893854749
CD6	0.07932960893854749
CORO1B	0.07932960893854749
RANBP10	0.07921787709497206
NOSIP	0.07921787709497206
EMC10	0.07910614525139666
CLC	0.07910614525139666
CAPN15	0.07888268156424581
TSPAN32	0.07877094972067039
SPI1	0.07877094972067039
GZMH	0.07865921787709497
FBRSL1	0.07865921787709497
CCS	0.07865921787709497
TAF15	0.07854748603351955
C7orf26	0.07854748603351955
NSMF	0.07854748603351955
TGFB1	0.07843575418994414
INTS11	0.07843575418994414
SLC25A6	0.07832402234636872
TTC16	0.0782122905027933
RACK1	0.07810055865921788
GYS1	0.07810055865921788
SUMF2	0.07810055865921788
SRRD	0.07810055865921788
CD3E	0.07798882681564245
GPSM3	0.07787709497206705
SPN	0.07776536312849162
SUPT5H	0.0776536312849162
FTL	0.07754189944134078
WDR45	0.07754189944134078
GABBR1	0.07754189944134078
TSR3	0.07754189944134078
HECTD3	0.07731843575418995
TBC1D17	0.07709497206703911
PA2G4	0.07709497206703911
RPL32	0.07675977653631286
AC092490.1	0.07664804469273744
PKN1	0.07664804469273744
WBP2	0.07620111731843576
NINJ2	0.07620111731843576
CNPPD1	0.07597765363128493
PRAM1	0.07575418994413409
APBA3	0.07575418994413409
SLC9A3R1	0.07564245810055867
CLTB	0.07553072625698325
LSP1	0.07541899441340784
GBGT1	0.07541899441340784
TMC8	0.07541899441340784
MRNIP	0.075195530726257
AP1G2	0.07474860335195532
OGFR	0.0746368715083799
ZNF316	0.0746368715083799
VPS28	0.0746368715083799
RAB1B	0.07452513966480448
CTDNEP1	0.07452513966480448
COPE	0.07452513966480448
TCF25	0.07441340782122906
FZR1	0.07441340782122906
APOBR	0.0740782122905028
UBALD2	0.0740782122905028
AP2M1	0.0740782122905028
RPLP1	0.07396648044692739
ELOB	0.07396648044692739
AC069281.2	0.07385474860335196
SRRT	0.07351955307262571
GSDMB	0.07340782122905029
GUCD1	0.07329608938547487
EEF2	0.07329608938547487
TANGO2	0.07318435754189945
USF2	0.07307262569832403
STK11	0.07296089385474862
PLEKHO1	0.07273743016759777
RPL8	0.07251396648044693
SYTL1	0.07240223463687151
MED25	0.0722905027932961
RNF10	0.07184357541899442
JUND	0.07184357541899442
GSK3A	0.07184357541899442
MAP7D1	0.07128491620111732
TNIP1	0.07128491620111732
EMC3	0.07094972067039107
SFI1	0.07094972067039107
NCOR2	0.07083798882681565
PACS1	0.07083798882681565
RPS6KB2	0.07016759776536313
YPEL3	0.0699441340782123
LTB	0.06972067039106146
MYO15B	0.06905027932960894
PRKD2	0.06905027932960894
AP2A1	0.0688268156424581
PPP1R9B	0.06793296089385475
MPP1	0.06793296089385475
HPS1	0.06681564245810057
MLLT6	0.06659217877094972
FBXO7	0.06625698324022347
RPS4Y1	-0.9411764705882353
ZBTB41	-0.691764705882353
IPMK	-0.6564705882352941
PTAR1	-0.628235294117647
AL390728.6	-0.6235294117647059
ANGPT1	-0.6070588235294118
ALG10B	-0.6
SEMA3C	-0.5952941176470588
ZDHHC17	-0.5858823529411765
SNX16	-0.5835294117647059
GCSAML	-0.5835294117647059
HIPK3	-0.5788235294117647
NEK7	-0.5670588235294118
CCDC82	-0.5623529411764706
KBTBD7	-0.5576470588235294
MIB1	-0.5552941176470588
ANKRD10-IT1	-0.5552941176470588
PLAG1	-0.5505882352941176
PHIP	-0.548235294117647
GMFB	-0.548235294117647
ATP8A1	-0.5458823529411765
LYSMD3	-0.5411764705882353
FCHO2	-0.5388235294117647
CLEC4D	-0.536470588235294
ZNF292	-0.536470588235294
PKN2	-0.5341176470588236
WASHC4	-0.5341176470588236
TMX3	-0.5317647058823529
PHF6	-0.5317647058823529
FAM126B	-0.5270588235294118
RICTOR	-0.5270588235294118
OSBPL8	-0.5247058823529411
AGL	-0.5247058823529411
SPOPL	-0.5223529411764707
LMBRD2	-0.5223529411764707
ZNF267	-0.5223529411764707
LIG4	-0.5223529411764707
EDEM3	-0.52
ZNF117	-0.5176470588235295
NHS	-0.5176470588235295
TRIM23	-0.5152941176470588
CD69	-0.5152941176470588
CXCL8	-0.5152941176470588
CCNT2	-0.5129411764705882
TMEM170B	-0.5129411764705882
IL1RAP	-0.5105882352941177
TFEC	-0.5105882352941177
SKIL	-0.5105882352941177
SLCO4C1	-0.5105882352941177
PIGA	-0.5105882352941177
KBTBD8	-0.5105882352941177
LTN1	-0.5082352941176471
PPP1R12A	-0.5082352941176471
DENND1B	-0.5058823529411764
C2orf69	-0.5058823529411764
IL18R1	-0.5035294117647059
SYCP2	-0.5035294117647059
PCMTD1	-0.5011764705882352
CHML	-0.5011764705882352
TMED7	-0.4988235294117647
SLC18A2	-0.4988235294117647
SRP9	-0.4964705882352941
BMT2	-0.4964705882352941
ITGAV	-0.4964705882352941
GABPA	-0.49411764705882355
PPP4R2	-0.49411764705882355
RAB11FIP2	-0.49411764705882355
GRAMD1C	-0.4917647058823529
SCOC	-0.4917647058823529
AC007382.1	-0.4917647058823529
FAR1	-0.4894117647058824
BMI1	-0.4894117647058824
RAB33B	-0.4870588235294117
AC008115.3	-0.4870588235294117
ANKRD12	-0.4847058823529412
ZNF644	-0.4847058823529412
RASA2	-0.48235294117647054
EVI2A	-0.48235294117647054
CLK4	-0.48235294117647054
ZNF680	-0.48235294117647054
SCAMP1	-0.48
SENP7	-0.48
TENM1	-0.48
FAM76B	-0.47764705882352937
THAP5	-0.47764705882352937
RP2	-0.47764705882352937
FAM160B1	-0.4752941176470588
CPEB2	-0.4752941176470588
PHTF2	-0.4752941176470588
ARID4B	-0.4752941176470588
RANBP6	-0.4752941176470588
RGS18	-0.4752941176470588
ROCK1	-0.4752941176470588
C20orf197	-0.4752941176470588
C9orf72	-0.4729411764705882
FAM169A	-0.4729411764705882
CEP85L	-0.47058823529411764
SGPP1	-0.47058823529411764
LEMD3	-0.47058823529411764
Z83843.1	-0.47058823529411764
PAQR3	-0.47058823529411764
ACSL4	-0.4682352941176471
TWF1	-0.4682352941176471
MIER3	-0.4682352941176471
PRDM5	-0.4682352941176471
RB1CC1	-0.46588235294117647
BCAT1	-0.46588235294117647
SLC19A2	-0.46588235294117647
TET2	-0.46352941176470586
E2F3	-0.46352941176470586
FPGT	-0.46352941176470586
AC007342.9	-0.46352941176470586
ARL13B	-0.46352941176470586
ZRANB2	-0.4611764705882353
CREBRF	-0.4611764705882353
RRM2B	-0.4611764705882353
OMG	-0.4611764705882353
AL137003.2	-0.4611764705882353
B3GNT5	-0.4588235294117647
KLHL15	-0.4588235294117647
KBTBD6	-0.4588235294117647
LBR	-0.45647058823529413
FOXN2	-0.45647058823529413
CUL5	-0.45647058823529413
KIT	-0.45647058823529413
SP3	-0.4541176470588235
PDP1	-0.4541176470588235
ZFYVE16	-0.4541176470588235
ETNK1	-0.4517647058823529
STK26	-0.4517647058823529
PTGS2	-0.4517647058823529
IMPA1	-0.4517647058823529
ENPP4	-0.4517647058823529
TWSG1	-0.4517647058823529
FP565260.7	-0.4517647058823529
C5orf24	-0.44941176470588234
GLCCI1	-0.44941176470588234
SLC25A46	-0.44705882352941173
SPAST	-0.44705882352941173
TMEM267	-0.44705882352941173
AL050341.2	-0.44705882352941173
ALCAM	-0.4447058823529412
ABCA1	-0.4447058823529412
C3orf58	-0.4447058823529412
BCL2A1	-0.4447058823529412
ZDHHC21	-0.4447058823529412
DEK	-0.44235294117647056
MAP3K1	-0.44235294117647056
MTMR6	-0.44235294117647056
GOPC	-0.44235294117647056
ELMOD2	-0.44235294117647056
NCOA2	-0.44235294117647056
TTC32	-0.44235294117647056
ECT2	-0.44235294117647056
TMTC3	-0.44235294117647056
GOLT1B	-0.44
ZNF281	-0.44
MBNL1	-0.44
CD164	-0.43764705882352944
CREBZF	-0.43764705882352944
SLC30A1	-0.43764705882352944
PELI1	-0.43764705882352944
MBNL2	-0.43764705882352944
AC010168.2	-0.43764705882352944
C5orf30	-0.43764705882352944
MAP3K2	-0.43529411764705883
SLC38A2	-0.43529411764705883
ASPH	-0.43529411764705883
CSNK1G3	-0.43529411764705883
TTC33	-0.43529411764705883
GPR174	-0.43529411764705883
SLC25A40	-0.4329411764705883
CD46	-0.4329411764705883
FAM199X	-0.4329411764705883
GALNT7	-0.4329411764705883
SOCS4	-0.4329411764705883
OXR1	-0.4329411764705883
ZBTB26	-0.4329411764705883
AP1AR	-0.4329411764705883
LEPR	-0.4329411764705883
ZNF654	-0.43058823529411766
KLHL2	-0.43058823529411766
STAG2	-0.43058823529411766
EEA1	-0.43058823529411766
NDUFA5	-0.43058823529411766
IL6ST	-0.42823529411764705
ANKRD49	-0.42823529411764705
TP53INP1	-0.42823529411764705
ARL5B	-0.42823529411764705
MANEA	-0.42823529411764705
AL133371.2	-0.42823529411764705
TMEM30A	-0.4258823529411765
RNF138	-0.4258823529411765
TMX1	-0.4258823529411765
FMR1	-0.4258823529411765
ZBTB11	-0.4258823529411765
ZNF770	-0.4258823529411765
MYBL1	-0.4258823529411765
PAPD5	-0.4258823529411765
ETAA1	-0.4258823529411765
HOOK1	-0.4258823529411765
FBXO30	-0.4235294117647059
FNDC3A	-0.4235294117647059
SNX10	-0.4211764705882353
BBS10	-0.4211764705882353
MAP4K3	-0.4211764705882353
SCML1	-0.4211764705882353
LRRK2	-0.4188235294117647
G2E3	-0.4188235294117647
ARHGAP12	-0.4188235294117647
ZMAT1	-0.4188235294117647
MYSM1	-0.4188235294117647
PLCXD2	-0.4188235294117647
FAM8A1	-0.41647058823529415
CLK1	-0.41647058823529415
ANKRD34B	-0.41647058823529415
IKZF5	-0.41411764705882353
ATP13A3	-0.41411764705882353
POLK	-0.41411764705882353
ABCA5	-0.41411764705882353
ZNF518A	-0.41411764705882353
MGAM2	-0.41411764705882353
ZNF354A	-0.41411764705882353
EFCAB7	-0.41411764705882353
PGAP1	-0.41411764705882353
DCP2	-0.4117647058823529
ARGLU1	-0.4117647058823529
ATF2	-0.4117647058823529
PHF20L1	-0.4117647058823529
B3GNT2	-0.4117647058823529
NR1D2	-0.4117647058823529
RSL24D1	-0.4117647058823529
SLC26A2	-0.4117647058823529
RNF217	-0.4117647058823529
ZNF181	-0.4117647058823529
GOLGA8N	-0.4117647058823529
ACAP2	-0.40941176470588236
MIER1	-0.40941176470588236
SLC25A24	-0.40941176470588236
SLC16A7	-0.40941176470588236
RNFT1	-0.40941176470588236
KLHL28	-0.40941176470588236
HECW2	-0.40941176470588236
TVP23B	-0.40941176470588236
ZNF322	-0.40941176470588236
ZNF443	-0.40941176470588236
VCPIP1	-0.40705882352941175
TNPO1	-0.40705882352941175
PPIP5K2	-0.40705882352941175
SGMS2	-0.40705882352941175
UBR5-AS1	-0.40705882352941175
MINDY3	-0.40705882352941175
CCNC	-0.40705882352941175
BORCS7	-0.40705882352941175
ZNF254	-0.40705882352941175
KIF20B	-0.40705882352941175
LACC1	-0.40705882352941175
PAWR	-0.40705882352941175
SLC22A15	-0.4047058823529412
CCSAP	-0.4047058823529412
TMEM106B	-0.4047058823529412
UFL1	-0.4047058823529412
GPR160	-0.4047058823529412
SUCO	-0.4047058823529412
PLEKHF2	-0.4047058823529412
RTKN2	-0.4047058823529412
ZNF92	-0.4047058823529412
FSD1L	-0.4047058823529412
RWDD3	-0.4047058823529412
OGFRL1	-0.4023529411764706
RB1	-0.4023529411764706
KIAA1468	-0.4023529411764706
CDK17	-0.4023529411764706
ZNF107	-0.4023529411764706
TRUB1	-0.4023529411764706
ZBTB1	-0.39999999999999997
ABHD13	-0.39999999999999997
CAPZA2	-0.39999999999999997
SASS6	-0.39999999999999997
RAB8B	-0.3976470588235294
NUFIP2	-0.3976470588235294
KIF5B	-0.3976470588235294
SMCHD1	-0.3976470588235294
CCNG2	-0.3976470588235294
SECISBP2L	-0.3976470588235294
SNX13	-0.3976470588235294
LIPN	-0.3976470588235294
SSPN	-0.3976470588235294
KCNJ2	-0.3952941176470588
PJA2	-0.3952941176470588
SLC25A36	-0.3952941176470588
UBA6	-0.3952941176470588
PCMTD2	-0.3952941176470588
JMJD1C	-0.3952941176470588
INSIG2	-0.3952941176470588
CHM	-0.3952941176470588
N4BP2	-0.3952941176470588
CCDC112	-0.3952941176470588
CNR1	-0.3952941176470588
CYP1B1	-0.39294117647058824
EFR3A	-0.39294117647058824
ERBIN	-0.39294117647058824
CCDC126	-0.39294117647058824
REEP3	-0.39294117647058824
SEPSECS	-0.39294117647058824
STRN3	-0.39294117647058824
HLA-V	-0.39294117647058824
ZC2HC1A	-0.39294117647058824
QKI	-0.3905882352941176
RCBTB1	-0.3905882352941176
UGCG	-0.3905882352941176
JAK2	-0.3905882352941176
ZDHHC20	-0.3905882352941176
PDE3B	-0.3905882352941176
AC092747.4	-0.3905882352941176
AL365273.1	-0.3905882352941176
BACH1	-0.388235294117647
DMXL2	-0.388235294117647
FEM1C	-0.388235294117647
ABHD3	-0.388235294117647
ZBTB6	-0.388235294117647
MOB1B	-0.388235294117647
RAP2C	-0.38588235294117645
PGGT1B	-0.38588235294117645
LPAR6	-0.38588235294117645
C1GALT1	-0.38588235294117645
FBXL3	-0.38588235294117645
UHMK1	-0.38588235294117645
TGFBR1	-0.38588235294117645
SAMD8	-0.38588235294117645
SLF1	-0.38588235294117645
PI4K2B	-0.38588235294117645
SLC2A13	-0.38588235294117645
OSTM1	-0.38352941176470584
TRIQK	-0.38352941176470584
CPEB4	-0.38352941176470584
HSPA13	-0.38352941176470584
SLC4A7	-0.38352941176470584
TRMT13	-0.38352941176470584
JRKL	-0.38352941176470584
JAG1	-0.38352941176470584
ANOS1	-0.38352941176470584
UBE2D1	-0.38117647058823534
C2CD5	-0.38117647058823534
LIN7A	-0.38117647058823534
FAM217B	-0.38117647058823534
PLAGL1	-0.38117647058823534
SUZ12	-0.38117647058823534
USP1	-0.38117647058823534
BAZ2B	-0.38117647058823534
AC239868.4	-0.38117647058823534
FAM19A2	-0.38117647058823534
GPR180	-0.38117647058823534
SCYL2	-0.3788235294117647
UBXN4	-0.3788235294117647
MEX3C	-0.3788235294117647
MZT1	-0.3788235294117647
CCPG1	-0.3764705882352941
DICER1	-0.3764705882352941
ARL5A	-0.3764705882352941
IGIP	-0.3764705882352941
COMMD8	-0.3764705882352941
OTUD6B-AS1	-0.3764705882352941
AC111000.4	-0.3764705882352941
ZNF100	-0.3764705882352941
ZNF85	-0.3764705882352941
FAM91A1	-0.37411764705882355
TMED5	-0.37411764705882355
LYPLA1	-0.37411764705882355
PNPLA8	-0.37411764705882355
MORC3	-0.37411764705882355
CHUK	-0.37411764705882355
CEP44	-0.37411764705882355
ZNF441	-0.37411764705882355
TROVE2	-0.37176470588235294
BTAF1	-0.37176470588235294
PRKAA1	-0.37176470588235294
RNF19A	-0.37176470588235294
AC005632.2	-0.37176470588235294
OTUD1	-0.37176470588235294
SP4	-0.37176470588235294
ZEB1	-0.37176470588235294
ABCD2	-0.37176470588235294
ZNF507	-0.37176470588235294
ANKRD46	-0.37176470588235294
PLCL1	-0.37176470588235294
AL139042.1	-0.37176470588235294
MBLAC2	-0.37176470588235294
ST8SIA4	-0.3694117647058824
GTF2A1	-0.3694117647058824
CEP120	-0.3694117647058824
TAB3	-0.3694117647058824
ERO1B	-0.3694117647058824
IDI1	-0.3694117647058824
RBM27	-0.3694117647058824
AC097634.1	-0.3694117647058824
ZNF148	-0.36705882352941177
EXOC5	-0.36705882352941177
TMEM168	-0.36705882352941177
PPP1CB	-0.36705882352941177
ARMT1	-0.36705882352941177
IRAK3	-0.36705882352941177
FGD4	-0.36705882352941177
RDX	-0.36705882352941177
NMD3	-0.36705882352941177
HIGD1A	-0.36705882352941177
MFAP3	-0.36705882352941177
PDIK1L	-0.36705882352941177
HPGD	-0.36705882352941177
PWAR6	-0.36705882352941177
GLS	-0.3647058823529412
TIA1	-0.3647058823529412
SULT1B1	-0.3647058823529412
DDX3X	-0.3647058823529412
USP15	-0.3647058823529412
ZBTB34	-0.3647058823529412
ATAD1	-0.3647058823529412
ARID4A	-0.3647058823529412
CD2AP	-0.3647058823529412
UBE2W	-0.3623529411764706
TBC1D23	-0.3623529411764706
LPCAT2	-0.3623529411764706
CNEP1R1	-0.3623529411764706
FAS	-0.3623529411764706
ESCO1	-0.3623529411764706
ATP11B	-0.3623529411764706
TMF1	-0.3623529411764706
PIK3C2A	-0.3623529411764706
SUB1	-0.3623529411764706
APC	-0.3623529411764706
ERGIC2	-0.3623529411764706
TMEM161B	-0.3623529411764706
PRKAR1A	-0.36
SSFA2	-0.36
ARRDC3	-0.36
CEP170	-0.36
ADAM9	-0.36
IFT80	-0.36
CARNMT1	-0.36
OTUD6B	-0.36
FAM135A	-0.36
TMEM38B	-0.36
AC103996.2	-0.36
SRSF11	-0.35764705882352943
BNIP2	-0.35764705882352943
C21orf91	-0.35764705882352943
VCPKMT	-0.35764705882352943
SERINC1	-0.35764705882352943
CD58	-0.35764705882352943
TRIM33	-0.35764705882352943
HECA	-0.35764705882352943
PAXBP1	-0.35764705882352943
SNRK	-0.35764705882352943
ITGA4	-0.35764705882352943
ZMPSTE24	-0.35764705882352943
COPS2	-0.35764705882352943
PDCD10	-0.35764705882352943
RFX3	-0.35764705882352943
FLVCR1	-0.35764705882352943
CLOCK	-0.35764705882352943
LCORL	-0.35764705882352943
STARD4	-0.35764705882352943
CGGBP1	-0.3552941176470588
TMEM123	-0.3552941176470588
DSC2	-0.3552941176470588
VNN1	-0.3552941176470588
DPY19L3	-0.3552941176470588
RALGPS2	-0.3552941176470588
PIKFYVE	-0.3552941176470588
LRRC58	-0.3552941176470588
ARHGAP5	-0.3552941176470588
SAMSN1	-0.3552941176470588
NFAT5	-0.3552941176470588
CDC37L1	-0.3552941176470588
ACTR6	-0.3552941176470588
SSX2IP	-0.3552941176470588
PMAIP1	-0.3552941176470588
AP1S2	-0.35294117647058826
YTHDF3	-0.35294117647058826
PAN3	-0.35294117647058826
ZMYM2	-0.35294117647058826
XIST	-0.35294117647058826
RAB18	-0.35294117647058826
SLMAP	-0.35294117647058826
DCUN1D4	-0.35294117647058826
POLR2M	-0.35294117647058826
CASD1	-0.35294117647058826
SLC37A3	-0.35058823529411764
MED13	-0.35058823529411764
ZBTB33	-0.35058823529411764
FAM214A	-0.35058823529411764
AC083799.1	-0.35058823529411764
KATNBL1	-0.35058823529411764
PPM1B	-0.35058823529411764
ATRX	-0.35058823529411764
NEDD1	-0.35058823529411764
PM20D2	-0.35058823529411764
MINDY2	-0.35058823529411764
RFK	-0.35058823529411764
AC009948.3	-0.35058823529411764
ATP11C	-0.35058823529411764
TMEM64	-0.35058823529411764
CEP290	-0.35058823529411764
KLF5	-0.35058823529411764
MARCHF7	-0.34823529411764703
STXBP3	-0.34823529411764703
SREK1	-0.34823529411764703
VAMP4	-0.34823529411764703
SAMD9	-0.34823529411764703
SMIM15	-0.34823529411764703
KCTD12	-0.3458823529411765
SF3B1	-0.3458823529411765
CPD	-0.3458823529411765
EBLN3P	-0.3458823529411765
RECQL	-0.3458823529411765
STXBP5	-0.3458823529411765
GSKIP	-0.3458823529411765
GMCL1	-0.3458823529411765
PUS7L	-0.3458823529411765
SMC6	-0.3458823529411765
HEATR5A	-0.3458823529411765
HMGB2	-0.3458823529411765
AP001273.1	-0.3458823529411765
KLRA1P	-0.3458823529411765
ZBTB10	-0.3458823529411765
CMTM6	-0.34352941176470586
MOSPD2	-0.34352941176470586
SEL1L	-0.34352941176470586
STX7	-0.34352941176470586
NUS1	-0.34352941176470586
KTN1	-0.34352941176470586
BROX	-0.34352941176470586
HAT1	-0.34352941176470586
CASC4	-0.34352941176470586
PANK3	-0.34352941176470586
ARAP2	-0.34352941176470586
RAPGEF6	-0.34352941176470586
POLI	-0.34352941176470586
RNF219	-0.34352941176470586
HACE1	-0.34352941176470586
TRMT10A	-0.34352941176470586
C5orf15	-0.3411764705882353
FBXO28	-0.3411764705882353
TTC14	-0.3411764705882353
SYNJ1	-0.3411764705882353
KIAA1109	-0.3411764705882353
BAZ1A	-0.3411764705882353
NRIP1	-0.3411764705882353
KLF9	-0.3411764705882353
ZCCHC10	-0.3411764705882353
EXOC8	-0.3411764705882353
ARRDC4	-0.3388235294117647
PPTC7	-0.3388235294117647
PIK3CA	-0.3388235294117647
NHLRC2	-0.3388235294117647
PXYLP1	-0.3388235294117647
DYNLT3	-0.3388235294117647
CPNE8	-0.3388235294117647
ZMYM1	-0.3388235294117647
LRRN1	-0.3388235294117647
ZGRF1	-0.3388235294117647
RNF13	-0.3364705882352941
TM6SF1	-0.3364705882352941
MAN1A1	-0.3364705882352941
ZBED5	-0.3364705882352941
C18orf25	-0.3364705882352941
HS2ST1	-0.3364705882352941
SMAD5	-0.3364705882352941
CHORDC1	-0.3364705882352941
BDP1	-0.3364705882352941
SACS	-0.3364705882352941
GCA	-0.3341176470588235
CLEC2B	-0.3341176470588235
LPGAT1	-0.3341176470588235
NUP58	-0.3341176470588235
SENP6	-0.3341176470588235
PPP1R15B	-0.3341176470588235
SACM1L	-0.3341176470588235
SEC23A	-0.3341176470588235
MPP7	-0.3341176470588235
ZNF12	-0.3341176470588235
CHMP5	-0.3341176470588235
KIAA1551	-0.3341176470588235
SLC30A9	-0.3341176470588235
ATL2	-0.3341176470588235
SLC5A3	-0.3341176470588235
KLHL8	-0.3341176470588235
C1orf27	-0.3341176470588235
AL390728.4	-0.3341176470588235
BCLAF1	-0.3317647058823529
UBL3	-0.3317647058823529
CLIC4	-0.3317647058823529
DDX60L	-0.3317647058823529
SLK	-0.3317647058823529
OTUD4	-0.3317647058823529
SGTB	-0.3317647058823529
GALNT3	-0.3317647058823529
KLF12	-0.3317647058823529
CDC14A	-0.3317647058823529
KRCC1	-0.3317647058823529
SLC39A10	-0.3317647058823529
ZNF721	-0.3317647058823529
CASP8AP2	-0.3317647058823529
AC125257.1	-0.3317647058823529
EOGT	-0.3317647058823529
KRAS	-0.32941176470588235
WSB1	-0.32941176470588235
TBL1XR1	-0.32941176470588235
AKAP11	-0.32941176470588235
RORA	-0.32941176470588235
BIRC2	-0.32941176470588235
VPS13A	-0.32941176470588235
C6orf120	-0.32941176470588235
IRS2	-0.32941176470588235
WASL	-0.32941176470588235
SPRED1	-0.32941176470588235
MARCH1	-0.32705882352941174
IFNGR1	-0.32705882352941174
CHD1	-0.32705882352941174
PAG1	-0.32705882352941174
NFXL1	-0.32705882352941174
AFF4	-0.32705882352941174
MEGF9	-0.32705882352941174
CMTR2	-0.32705882352941174
GXYLT1	-0.32705882352941174
NXT2	-0.32705882352941174
CREB5	-0.3247058823529412
AZI2	-0.3247058823529412
STK38L	-0.3247058823529412
ZC3H11A	-0.3247058823529412
ARFIP1	-0.3247058823529412
ADAM10	-0.3247058823529412
TAF7	-0.3247058823529412
SMG1	-0.3247058823529412
OSGIN2	-0.3247058823529412
ZNF217	-0.3247058823529412
FRS2	-0.3247058823529412
TMEM65	-0.3247058823529412
IKZF2	-0.3247058823529412
ZDHHC23	-0.3247058823529412
TAF4B	-0.3247058823529412
PUM2	-0.3223529411764706
ADD3	-0.3223529411764706
COL4A3BP	-0.3223529411764706
SLC30A7	-0.3223529411764706
NRAS	-0.3223529411764706
RPS6KA3	-0.3223529411764706
FNIP1	-0.3223529411764706
KLHL7	-0.3223529411764706
RNF139	-0.3223529411764706
RIF1	-0.3223529411764706
FBXO33	-0.3223529411764706
TRAPPC13	-0.3223529411764706
RCN2	-0.3223529411764706
TMEM181	-0.3223529411764706
CHD9	-0.3223529411764706
ABCB10	-0.3223529411764706
SOCS5	-0.3223529411764706
SLC35A3	-0.3223529411764706
WDR35	-0.3223529411764706
MAPK6	-0.3223529411764706
USP53	-0.3223529411764706
ANKRD50	-0.3223529411764706
C12orf29	-0.3223529411764706
CPEB3	-0.3223529411764706
XRCC4	-0.3223529411764706
NFKBIZ	-0.32
SRSF10	-0.32
TRAPPC8	-0.32
SPATA13	-0.32
ZBTB18	-0.32
EXOC6	-0.32
ZNF280D	-0.32
ARMC1	-0.32
RBAK	-0.32
LRRC8B	-0.32
TM9SF3	-0.31764705882352945
TMEM167A	-0.31764705882352945
CAB39	-0.31764705882352945
NT5C3A	-0.31764705882352945
SMC4	-0.31764705882352945
ATP7A	-0.31764705882352945
ZNF230	-0.31764705882352945
CASP3	-0.31764705882352945
GRPEL2	-0.31764705882352945
ANKRA2	-0.31764705882352945
CGRRF1	-0.31764705882352945
KIF27	-0.31764705882352945
RBM25	-0.31529411764705884
ZNF24	-0.31529411764705884
EIF1AX	-0.31529411764705884
SIKE1	-0.31529411764705884
FBXO11	-0.31529411764705884
SIRT1	-0.31529411764705884
CFAP97	-0.31529411764705884
SLC35B3	-0.31529411764705884
FAM172A	-0.31529411764705884
TDG	-0.31529411764705884
KRR1	-0.31529411764705884
CCDC186	-0.31529411764705884
CAAP1	-0.31529411764705884
LNX2	-0.31529411764705884
NFYB	-0.31529411764705884
ALKBH8	-0.31529411764705884
KIF21A	-0.31529411764705884
NNT-AS1	-0.31529411764705884
PRKACB	-0.3129411764705883
TLK1	-0.3129411764705883
SLC36A4	-0.3129411764705883
CDK14	-0.3129411764705883
LRRC40	-0.3129411764705883
AC021078.1	-0.3129411764705883
NUDCD1	-0.3129411764705883
NPTN	-0.31058823529411766
TNKS2	-0.31058823529411766
U2SURP	-0.31058823529411766
GPBP1	-0.31058823529411766
BLOC1S6	-0.31058823529411766
ATP11A	-0.31058823529411766
VPS13C	-0.31058823529411766
FAM102B	-0.31058823529411766
ARL6IP6	-0.31058823529411766
KLHL9	-0.31058823529411766
MBTD1	-0.31058823529411766
ANKIB1	-0.31058823529411766
AC239868.2	-0.31058823529411766
SRGAP2C	-0.31058823529411766
LINC02207	-0.31058823529411766
TIGD7	-0.31058823529411766
AC007278.1	-0.31058823529411766
GNPDA2	-0.31058823529411766
KCNJ2-AS1	-0.31058823529411766
THAP2	-0.31058823529411766
SMIM13	-0.31058823529411766
PPAT	-0.31058823529411766
ATP6V1A	-0.30823529411764705
MTPN	-0.30823529411764705
PPP3CA	-0.30823529411764705
RBMS1	-0.30823529411764705
RSBN1	-0.30823529411764705
SOS2	-0.30823529411764705
GAB1	-0.30823529411764705
BRWD1	-0.30823529411764705
PPIG	-0.30823529411764705
UBE2V2	-0.30823529411764705
ZNF493	-0.30823529411764705
TBK1	-0.30823529411764705
COMMD6	-0.30823529411764705
TGDS	-0.30823529411764705
PUS10	-0.30823529411764705
ZNF697	-0.30823529411764705
AC093157.1	-0.30823529411764705
PAPD4	-0.3058823529411765
THAP12	-0.3058823529411765
LMBRD1	-0.3058823529411765
RCHY1	-0.3058823529411765
HMGCR	-0.3058823529411765
ATP2B1	-0.3058823529411765
KLF7	-0.3058823529411765
AL365361.1	-0.3058823529411765
TNFAIP6	-0.3058823529411765
RASA1	-0.3058823529411765
STYX	-0.3058823529411765
ATAD2B	-0.3058823529411765
PSMC6	-0.3058823529411765
CCP110	-0.3058823529411765
RAP2A	-0.3058823529411765
ZBTB21	-0.3058823529411765
FGL2	-0.3035294117647059
ACTR2	-0.3035294117647059
STRN	-0.3035294117647059
PNISR	-0.3035294117647059
RC3H1	-0.3035294117647059
PRPF40A	-0.3035294117647059
ZNF780A	-0.3035294117647059
XRN1	-0.3035294117647059
PRPF39	-0.3035294117647059
SHOC2	-0.3035294117647059
MIS18BP1	-0.3035294117647059
AC007342.5	-0.3035294117647059
AMN1	-0.3035294117647059
ZNF180	-0.3035294117647059
TAF9B	-0.3035294117647059
CDC7	-0.3035294117647059
RAD21	-0.3011764705882353
MICU2	-0.3011764705882353
ZMYND11	-0.3011764705882353
ANP32E	-0.3011764705882353
DIS3	-0.3011764705882353
AC002546.1	-0.3011764705882353
TOPORS	-0.3011764705882353
CTDSPL2	-0.3011764705882353
PTPN12	-0.3011764705882353
RFX7	-0.3011764705882353
SLC8A1	-0.3011764705882353
LY96	-0.3011764705882353
PDE4D	-0.3011764705882353
ZHX1	-0.3011764705882353
AC073342.2	-0.3011764705882353
MRPL50	-0.3011764705882353
WEE1	-0.3011764705882353
PRPF4B	-0.2988235294117647
STEAP4	-0.2988235294117647
PNRC2	-0.2988235294117647
TLR4	-0.2988235294117647
LCOR	-0.2988235294117647
DCK	-0.2988235294117647
MTMR10	-0.2988235294117647
NR3C1	-0.2988235294117647
PDZD8	-0.2988235294117647
TMED8	-0.2988235294117647
TMEM263	-0.2988235294117647
PHC3	-0.2988235294117647
KMT2C	-0.2988235294117647
CDKN2B	-0.2988235294117647
KIAA0825	-0.2988235294117647
SC5D	-0.2988235294117647
C14orf28	-0.2988235294117647
PTP4A1	-0.2964705882352941
CLEC4E	-0.2964705882352941
LMAN1	-0.2964705882352941
ZSWIM6	-0.2964705882352941
UBE4A	-0.2964705882352941
AZIN1	-0.2964705882352941
THUMPD1	-0.2964705882352941
MED13L	-0.2964705882352941
IFRD1	-0.2964705882352941
ELK4	-0.2964705882352941
ODF2L	-0.2964705882352941
RNPC3	-0.2964705882352941
PRDM10	-0.2964705882352941
ICK	-0.2964705882352941
DOCK4	-0.2964705882352941
FGFR1OP2	-0.2964705882352941
ITGA1	-0.2964705882352941
CHIC1	-0.2964705882352941
ZFP1	-0.2964705882352941
CCNL1	-0.29411764705882354
FAM198B	-0.29411764705882354
MAN2A1	-0.29411764705882354
PELI2	-0.29411764705882354
CBFB	-0.29411764705882354
NR2C2	-0.29411764705882354
GALNT1	-0.29411764705882354
MCTP1	-0.29411764705882354
WDFY1	-0.29411764705882354
RBM47	-0.29411764705882354
FAM126A	-0.29411764705882354
PCNX4	-0.29411764705882354
PYROXD1	-0.29411764705882354
MOB4	-0.29411764705882354
ZNF28	-0.29411764705882354
FAM3C	-0.29411764705882354
AC009495.3	-0.29411764705882354
TRAM1	-0.2917647058823529
CTBS	-0.2917647058823529
STT3B	-0.2917647058823529
KLF6	-0.2917647058823529
PARP8	-0.2917647058823529
AP5M1	-0.2917647058823529
SPTY2D1	-0.2917647058823529
TCEA1	-0.2917647058823529
BOD1L1	-0.2917647058823529
IREB2	-0.2917647058823529
CRBN	-0.2917647058823529
FEM1B	-0.2917647058823529
ACBD3	-0.2917647058823529
SMARCAD1	-0.2917647058823529
LRIF1	-0.2917647058823529
SNX4	-0.2917647058823529
LONRF1	-0.2917647058823529
PTBP2	-0.2917647058823529
CDK5R1	-0.2917647058823529
FAM133B	-0.2917647058823529
ARL8B	-0.28941176470588237
NUDT21	-0.28941176470588237
RHOT1	-0.28941176470588237
TMEM87B	-0.28941176470588237
RSRP1	-0.28941176470588237
KDM7A	-0.28941176470588237
ASNSD1	-0.28941176470588237
ATXN7	-0.28941176470588237
CMAHP	-0.28941176470588237
SLC39A6	-0.28941176470588237
JMY	-0.28941176470588237
C4orf32	-0.28941176470588237
AC007342.3	-0.28941176470588237
HAUS3	-0.28941176470588237
IER3IP1	-0.28941176470588237
POLR2K	-0.28941176470588237
PTPRC	-0.28705882352941176
CMPK1	-0.28705882352941176
SMNDC1	-0.28705882352941176
MDFIC	-0.28705882352941176
VAMP7	-0.28705882352941176
SLC35A5	-0.28705882352941176
FGD5-AS1	-0.28705882352941176
CAPZA1	-0.28705882352941176
SGMS1	-0.28705882352941176
LY75	-0.28705882352941176
SNX14	-0.28705882352941176
MTM1	-0.28705882352941176
VPS50	-0.28705882352941176
ZBTB38	-0.28705882352941176
DENND4C	-0.28705882352941176
SCAI	-0.28705882352941176
TBC1D4	-0.28470588235294114
CHMP2B	-0.28470588235294114
PCNP	-0.28470588235294114
UBA3	-0.28470588235294114
NIN	-0.28470588235294114
STK17B	-0.28470588235294114
ARMCX3	-0.28470588235294114
LAMTOR3	-0.28470588235294114
SPIN1	-0.28470588235294114
GPR171	-0.28470588235294114
AL118508.4	-0.28470588235294114
AC079630.1	-0.28470588235294114
MBOAT1	-0.28470588235294114
COG6	-0.28470588235294114
FYB1	-0.2823529411764706
TSPAN2	-0.2823529411764706
TBC1D15	-0.2823529411764706
HERC4	-0.2823529411764706
MON2	-0.2823529411764706
INPP4B	-0.2823529411764706
EPC2	-0.2823529411764706
SPAG9	-0.2823529411764706
METTL4	-0.2823529411764706
STAM2	-0.2823529411764706
CDKN2AIP	-0.2823529411764706
TFAM	-0.2823529411764706
CEP57	-0.2823529411764706
LARP4	-0.2823529411764706
MYNN	-0.2823529411764706
ATAD2	-0.2823529411764706
MSANTD4	-0.2823529411764706
ARG1	-0.2823529411764706
CD200R1	-0.2823529411764706
INTS2	-0.2823529411764706
BCL6	-0.27999999999999997
PAPOLA	-0.27999999999999997
TAF1D	-0.27999999999999997
TMOD2	-0.27999999999999997
GNB4	-0.27999999999999997
RNF111	-0.27999999999999997
TMEM126B	-0.27999999999999997
RBM12B	-0.27999999999999997
LATS1	-0.27999999999999997
RELL1	-0.27999999999999997
EMB	-0.2776470588235294
SLC40A1	-0.2776470588235294
DAPP1	-0.2776470588235294
TC2N	-0.2776470588235294
CEPT1	-0.2776470588235294
MGAT4A	-0.2776470588235294
MAP3K7	-0.2776470588235294
AGTPBP1	-0.2776470588235294
CHURC1	-0.2776470588235294
TAX1BP1	-0.2776470588235294
PURB	-0.2776470588235294
SMC5	-0.2776470588235294
MDM1	-0.2776470588235294
MAPK8	-0.2776470588235294
HAUS6	-0.2776470588235294
UHRF1BP1L	-0.2776470588235294
BET1	-0.2776470588235294
SHPRH	-0.2776470588235294
AL353763.2	-0.2776470588235294
ZMYM5	-0.2776470588235294
ZYG11B	-0.2776470588235294
C4orf33	-0.2776470588235294
CARF	-0.2776470588235294
OGT	-0.2752941176470588
MSL2	-0.2752941176470588
VPS36	-0.2752941176470588
TLR10	-0.2752941176470588
IKBIP	-0.2752941176470588
NORAD	-0.2752941176470588
MED23	-0.2752941176470588
BBIP1	-0.2752941176470588
SLC35A1	-0.2752941176470588
ARL14EP	-0.2752941176470588
SMPDL3A	-0.2752941176470588
PSMD6-AS2	-0.2752941176470588
AC127502.2	-0.2752941176470588
WDR5B	-0.2752941176470588
DPY19L4	-0.2752941176470588
MYEF2	-0.2752941176470588
NEK1	-0.2752941176470588
CBX3	-0.27294117647058824
DSE	-0.27294117647058824
LYST	-0.27294117647058824
USP33	-0.27294117647058824
PTPN11	-0.27294117647058824
DESI2	-0.27294117647058824
C1GALT1C1	-0.27294117647058824
ABCE1	-0.27294117647058824
RNF103	-0.27294117647058824
SIPA1L2	-0.27294117647058824
REST	-0.27294117647058824
CBR4	-0.27294117647058824
INO80D	-0.27294117647058824
TRAT1	-0.27294117647058824
RLF	-0.27294117647058824
ABCD3	-0.27294117647058824
CCDC14	-0.27294117647058824
ZBTB37	-0.27294117647058824
PSMA1	-0.27294117647058824
DMXL1	-0.27294117647058824
WDR89	-0.27294117647058824
ZNF25	-0.27294117647058824
TMEM68	-0.27294117647058824
TMEM55A	-0.27058823529411763
HIF1A	-0.27058823529411763
ZFR	-0.27058823529411763
ELF1	-0.27058823529411763
EXOC1	-0.27058823529411763
FBXO3	-0.27058823529411763
HMGCS1	-0.27058823529411763
GPR141	-0.27058823529411763
CAPN7	-0.27058823529411763
ATM	-0.27058823529411763
TRIM52	-0.27058823529411763
GTF2E1	-0.27058823529411763
KCTD9	-0.27058823529411763
MFSD14A	-0.268235294117647
PSIP1	-0.268235294117647
C6orf62	-0.268235294117647
SCAF11	-0.268235294117647
PRKD3	-0.268235294117647
EGLN1	-0.268235294117647
HK2	-0.268235294117647
VPS4B	-0.268235294117647
RIC1	-0.268235294117647
TAOK1	-0.268235294117647
TMCO1	-0.268235294117647
PTBP3	-0.268235294117647
PREPL	-0.268235294117647
LANCL1	-0.268235294117647
ZMYM6	-0.268235294117647
ATG12	-0.268235294117647
TTC39B	-0.268235294117647
SLC33A1	-0.268235294117647
GCC2	-0.268235294117647
GPR34	-0.268235294117647
PSMA3-AS1	-0.268235294117647
PIGF	-0.268235294117647
FNIP2	-0.268235294117647
SLFN12	-0.268235294117647
ZNF260	-0.268235294117647
MFSD14B	-0.26588235294117646
SEPTIN7	-0.26588235294117646
BTBD1	-0.26588235294117646
BIRC3	-0.26588235294117646
TMBIM4	-0.26588235294117646
ITSN2	-0.26588235294117646
PPP4R3B	-0.26588235294117646
UBE2Q2	-0.26588235294117646
OSBPL11	-0.26588235294117646
TANK	-0.26588235294117646
SESN1	-0.26588235294117646
GOLGA4	-0.26588235294117646
AC005674.2	-0.26588235294117646
SESN3	-0.26588235294117646
QSER1	-0.26588235294117646
PGM3	-0.26588235294117646
FAM69A	-0.26588235294117646
ATE1	-0.26588235294117646
TMTC1	-0.26588235294117646
ZNF845	-0.26588235294117646
ITGB1	-0.2635294117647059
RNF146	-0.2635294117647059
MEF2A	-0.2635294117647059
UBLCP1	-0.2635294117647059
SRGN	-0.2635294117647059
PRPF38B	-0.2635294117647059
SMARCA5	-0.2635294117647059
GPD2	-0.2635294117647059
ZNF518B	-0.2635294117647059
RNF6	-0.2635294117647059
VBP1	-0.2635294117647059
IFI44	-0.2635294117647059
B4GALT4	-0.2635294117647059
ATG5	-0.2635294117647059
ZNF550	-0.2635294117647059
IMPACT	-0.2635294117647059
FASTKD3	-0.2635294117647059
RMI1	-0.2635294117647059
MFSD1	-0.26117647058823534
ELOVL5	-0.26117647058823534
TGFA	-0.26117647058823534
SNX18	-0.26117647058823534
HACD4	-0.26117647058823534
FBXW7	-0.26117647058823534
ST3GAL6	-0.26117647058823534
ZC3H15	-0.26117647058823534
GPR65	-0.26117647058823534
RNF144B	-0.26117647058823534
AASDHPPT	-0.26117647058823534
UBE3A	-0.26117647058823534
TMEM165	-0.26117647058823534
TMEM41B	-0.26117647058823534
ATP8B4	-0.26117647058823534
YTHDC2	-0.26117647058823534
RAB3GAP2	-0.26117647058823534
TANC2	-0.26117647058823534
ZSCAN30	-0.26117647058823534
ZFAND5	-0.25882352941176473
TLR8	-0.25882352941176473
YPEL5	-0.25882352941176473
CARD8	-0.25882352941176473
GALC	-0.25882352941176473
DYNC1LI2	-0.25882352941176473
CNOT6L	-0.25882352941176473
ZFAND6	-0.25882352941176473
MAN1A2	-0.25882352941176473
GOLGA8B	-0.25882352941176473
NBN	-0.25882352941176473
ASB7	-0.25882352941176473
GPRIN3	-0.25882352941176473
KLF3	-0.25882352941176473
SLC38A1	-0.25882352941176473
RPRD1A	-0.25882352941176473
UFM1	-0.25882352941176473
PHTF1	-0.25882352941176473
TRAPPC6B	-0.25882352941176473
UEVLD	-0.25882352941176473
TRPM7	-0.25882352941176473
CAVIN2	-0.25882352941176473
C16orf52	-0.25882352941176473
TSC22D2	-0.25882352941176473
ETFRF1	-0.25882352941176473
GCNT4	-0.25882352941176473
TMEM209	-0.25882352941176473
ST20	-0.2564705882352941
USO1	-0.2564705882352941
SELENOT	-0.2564705882352941
XPO1	-0.2564705882352941
GPR27	-0.2564705882352941
MFN1	-0.2564705882352941
PRELID3B	-0.2564705882352941
ZCCHC6	-0.2564705882352941
CLIP4	-0.2564705882352941
FAM60A	-0.2564705882352941
RSBN1L	-0.2564705882352941
SLC16A6	-0.2564705882352941
AEBP2	-0.2564705882352941
ROCK2	-0.2564705882352941
LARP7	-0.2564705882352941
SHTN1	-0.2564705882352941
FKBP5	-0.2564705882352941
PRKCI	-0.2564705882352941
CMTM4	-0.2564705882352941
ZNF780B	-0.2564705882352941
KANSL1L	-0.2564705882352941
NPHP3	-0.2564705882352941
ERCC6L2	-0.2564705882352941
TM9SF2	-0.25411764705882356
GCH1	-0.25411764705882356
ZMAT3	-0.25411764705882356
TRIM22	-0.25411764705882356
RBM7	-0.25411764705882356
ORC4	-0.25411764705882356
LNPK	-0.25411764705882356
VPS54	-0.25411764705882356
ZNF83	-0.25411764705882356
RAB39B	-0.25411764705882356
ZNF302	-0.25411764705882356
ACADSB	-0.25411764705882356
HIST2H2BF	-0.25411764705882356
AFDN	-0.25411764705882356
ATP6AP2	-0.25176470588235295
FAM120A	-0.25176470588235295
MME	-0.25176470588235295
PXK	-0.25176470588235295
GPATCH2L	-0.25176470588235295
DDX17	-0.25176470588235295
ACSL3	-0.25176470588235295
TLR2	-0.25176470588235295
VIM-AS1	-0.25176470588235295
RPL26	-0.25176470588235295
USP38	-0.25176470588235295
AHR	-0.25176470588235295
RYBP	-0.25176470588235295
HIPK1	-0.25176470588235295
THEMIS	-0.25176470588235295
BLOC1S2	-0.25176470588235295
MTF2	-0.25176470588235295
PRKAB2	-0.25176470588235295
BRWD3	-0.25176470588235295
ARID2	-0.25176470588235295
AC015871.3	-0.25176470588235295
DOCK11	-0.25176470588235295
SLC9A6	-0.25176470588235295
PEX2	-0.25176470588235295
STS	-0.25176470588235295
WDR44	-0.25176470588235295
LINC00641	-0.25176470588235295
ZNF33A	-0.25176470588235295
PKD2	-0.25176470588235295
RETREG1	-0.25176470588235295
BLZF1	-0.25176470588235295
CLEC12B	-0.25176470588235295
SDCBP	-0.24941176470588236
TMEM167B	-0.24941176470588236
ABI1	-0.24941176470588236
MXD1	-0.24941176470588236
SKAP2	-0.24941176470588236
CHSY1	-0.24941176470588236
AGPS	-0.24941176470588236
TMX4	-0.24941176470588236
IFIT2	-0.24941176470588236
JKAMP	-0.24941176470588236
PTEN	-0.24941176470588236
ZKSCAN8	-0.24941176470588236
FAM122B	-0.24941176470588236
LUC7L3	-0.24941176470588236
NOV	-0.24941176470588236
FAM13B	-0.24941176470588236
RNF2	-0.24941176470588236
IBTK	-0.24941176470588236
KIDINS220	-0.24941176470588236
TRMT1L	-0.24941176470588236
TSPYL4	-0.24941176470588236
CEP192	-0.24941176470588236
EMSY	-0.24941176470588236
MTMR9	-0.24941176470588236
PIGK	-0.24941176470588236
PURA	-0.24941176470588236
FAM35A	-0.24941176470588236
ZNF529	-0.24941176470588236
TXNDC16	-0.24941176470588236
PPP1R3B	-0.24705882352941178
GK	-0.24705882352941178
CD302	-0.24705882352941178
SPTLC1	-0.24705882352941178
RNF145	-0.24705882352941178
DCTN4	-0.24705882352941178
CEP350	-0.24705882352941178
CCDC117	-0.24705882352941178
ZNF451	-0.24705882352941178
NSUN7	-0.24705882352941178
PLEKHM3	-0.24705882352941178
[truncated: 723 more rows]

## Sheet: Table S7
Highlighted in yeloow are proteins eligible for further analysis, i.e., investigation of their effects on downstream molecular mechanisms or molecules (see "Methods" in the main text)
Differentially expressed gene (HGNC symbol) on map	[-1,1]-normalized log2(fold-change) from original data
ATF6	-0.1456470588235294
CXCR4	-0.15176470588235294
SRSF1	-0.15976470588235295
FLI1	-0.16188235294117645
EVI2B	-0.1632941176470588
STAT1	-0.1661176470588235
CTNNB1	-0.1743529411764706
PPP1CC	-0.176
PTGES3	-0.17694117647058824
CCR2	-0.1783529411764706
MAPK14	-0.1807058823529412
MS4A1	-0.18682352941176472
ENTPD1	-0.188
CD24	-0.18964705882352942
MAPK1	-0.1976470588235294
PTPN2	-0.19999999999999998
IL7R	-0.20094117647058823
PRDM1	-0.20423529411764707
HBP1	-0.21011764705882352
LMBR1	-0.21176470588235294
IL1R1	-0.2136470588235294
ERN1	-0.2136470588235294
TLR1	-0.21858823529411767
CXCL1	-0.22305882352941175
TLR6	-0.22447058823529412
ACSL1	-0.22470588235294117
RUNX2	-0.22611764705882353
RASGRP1	-0.2268235294117647
PDPK1	-0.2272941176470588
MCL1	-0.22823529411764706
PBRM1	-0.2296470588235294
TNFSF13B	-0.23270588235294118
CSF2RB	-0.2376470588235294
MAF	-0.2376470588235294
ZEB2	-0.24
PTPN22	-0.24
TLR2	-0.25176470588235295
AHR	-0.25176470588235295
TLR8	-0.25882352941176473
HK2	-0.268235294117647
PTPN11	-0.27294117647058824
MAPK8	-0.2776470588235294
BCL6	-0.27999999999999997
TFAM	-0.2823529411764706
PTPRC	-0.28705882352941176
TLR4	-0.2988235294117647
NR3C1	-0.2988235294117647
TNFAIP6	-0.3058823529411765
TBK1	-0.30823529411764705
IFNGR1	-0.32705882352941174
RORA	-0.32941176470588235
ITGA4	-0.35764705882352943
FAS	-0.3623529411764706
UHMK1	-0.38588235294117645
TGFBR1	-0.38588235294117645
JAK2	-0.3905882352941176
IL6ST	-0.42823529411764705
CD46	-0.4329411764705883
PTGS2	-0.4517647058823529
CXCL8	-0.5152941176470588
SPN	0.07776536312849162
CD3E	0.07798882681564245
TGFB1	0.07843575418994414
LGALS3	0.08122905027932961
GPX4	0.0829050279329609
IRF3	0.08491620111731844
CDC37	0.0852513966480447
TP53	0.08614525139664805
MT-ATP6	0.0881564245810056
ITGB7	0.09430167597765364
GPI	0.09430167597765364
PTGES2	0.09664804469273744
MT-ND1	0.09932960893854749
IGHD	0.1005586592178771
FOXP3	0.10681564245810056
CLU	0.1070391061452514
PRDX6	0.10983240223463688
GPX1	0.11284916201117319
RPL23A	0.11284916201117319

## Sheet: Table S8
IRF3 Target genes (according to Dorothea's TF-TG network, confidence A to C)	Dorothea's confidence level
IRF7	A
IFNB1	A
IFNA1	A
PURA	A
CXCL10	A
APOBEC3D	B
APOBEC3F	B
ABCA7	B
TYK2	C
TRAF2	C
TPCN1	C
TMEM94	C
TMEM161A	C
TMEM160	C
TEPSIN	C
TCF3	C
ZNF875	C
ZNF775	C
ZNF691	C
ZNF574	C
XRCC3	C
WBP1	C
CEP131	C
CDCA3	C
CCL5	C
CCDC61	C
BST2	C
BCAS3	C
BABAM1	C
CLK3	C
CNOT3	C
ERCC2	C
DDX39A	C
DCAF15	C
CYTH2	C
CREB3L4	C
CRAMP1	C
CNPY3	C
ARL16	C
APOBEC3G	C
APOBEC3C	C
ANKRD23	C
AKAP8L	C
ABCB9	C
ABHD2	C
FBXO24	C
RAB11B	C
PRPF31	C
PHPT1	C
PABPN1	C
NUBP2	C
RAB4B	C
SLC25A28	C
SHARPIN	C
RHPN1	C
RFX1	C
RPL18A	C
HGS	C
H2BC5	C
GTPBP6	C
GTF3C5	C
GPR108	C
GLCCI1	C
FOXK2	C
IFNL1	C
NARF	C
MVD	C
MED24	C
LMBR1L	C
KMT5C	C
KMT5A	C
KIAA0895L	C
KCNAB2	C
LRRC45	C

## Sheet: Table S9
IRF3 Target genes (according to Dorothea's TF-TG network; confidence A to C) in DEGs list	Dorothea's confidence level	LFC (4h vs baseline)	adjusted p (4h vs baseline)	GO annotations
APOBEC3C	C	0.733	0.0211	cytidine deamination [GO:0009972]; cytidine to uridine editing [GO:0016554]; defense response to virus [GO:0051607]; DNA cytosine deamination [GO:0070383]; DNA demethylation [GO:0080111]; innate immune response [GO:0045087]; negative regulation of single stranded viral RNA replication via double stranded DNA intermediate [GO:0045869]; negative regulation of transposition [GO:0010529]; negative re…
APOBEC3D	B	0.722	0.0396	cytidine to uridine editing [GO:0016554]; defense response to virus [GO:0051607]; DNA cytosine deamination [GO:0070383]; DNA demethylation [GO:0080111]; innate immune response [GO:0045087]; negative regulation of single stranded viral RNA replication via double stranded DNA intermediate [GO:0045869]; negative regulation of transposition [GO:0010529]
BABAM1	C	0.713	0.0542	cell division [GO:0051301]; chromatin organization [GO:0006325]; double-strand break repair [GO:0006302]; hematopoietic stem cell proliferation [GO:0071425]; histone H2A K63-linked deubiquitination [GO:0070537]; mitotic G2 DNA damage checkpoint signaling [GO:0007095]; mitotic G2/M transition checkpoint [GO:0044818]; positive regulation of DNA repair [GO:0045739]; protein K63-linked deubiquitinati…
CCDC61	C	0.941	0.0189	cell projection organization [GO:0030030]; centriole assembly [GO:0098534]; mitotic spindle assembly [GO:0090307]
CCL5	C	0.976	0.000522	activation of phospholipase D activity [GO:0031584]; calcium ion transport [GO:0006816]; cell-cell signaling [GO:0007267]; cellular calcium ion homeostasis [GO:0006874]; cellular response to fibroblast growth factor stimulus [GO:0044344]; cellular response to interleukin-1 [GO:0071347]; cellular response to organic cyclic compound [GO:0071407]; cellular response to tumor necrosis factor [GO:00713…
ERCC2	C	1.03	0.0212	aging [GO:0007568]; apoptotic process [GO:0006915]; bone mineralization [GO:0030282]; central nervous system myelin formation [GO:0032289]; chromosome segregation [GO:0007059]; embryonic cleavage [GO:0040016]; erythrocyte maturation [GO:0043249]; extracellular matrix organization [GO:0030198]; hair cell differentiation [GO:0035315]; hair follicle maturation [GO:0048820]; hematopoietic stem cell d…
GTPBP6	C	0.733	0.0463	-
PRPF31	C	0.791	0.0422	mRNA splicing, via spliceosome [GO:0000398]; ribonucleoprotein complex localization [GO:0071166]; spliceosomal tri-snRNP complex assembly [GO:0000244]
RHPN1	C	0.923	0.0387	negative regulation of stress fiber assembly [GO:0051497]; proteolysis [GO:0006508]; signal transduction [GO:0007165]
RPL18A	C	0.896	0.00335	cytoplasmic translation [GO:0002181]; translation [GO:0006412]
SHARPIN	C	0.929	0.00168	apoptotic nuclear changes [GO:0030262]; brain development [GO:0007420]; defense response to bacterium [GO:0042742]; keratinization [GO:0031424]; mitochondrion organization [GO:0007005]; negative regulation of inflammatory response [GO:0050728]; positive regulation of I-kappaB kinase/NF-kappaB signaling [GO:0043123]; proteasome-mediated ubiquitin-dependent protein catabolic process [GO:0043161]; p…
TMEM160	C	1.05	0.0138	-
TPCN1	C	0.895	0.0322	endocytosis involved in viral entry into host cell [GO:0075509]; ion transmembrane transport [GO:0034220]; positive regulation of autophagy [GO:0010508]; regulation of ion transmembrane transport [GO:0034765]
ZNF574	C	0.904	0.0135	regulation of transcription by RNA polymerase II [GO:0006357]

## Sheet: Table S10
Pubmed ID	Title	Authors	Journal	Year of publication	In the map
10196188	An alternative splicing form of phosphatidylserine-specific phospholipase A1 that exhibits lysophosphatidylserine-specific lysophospholipase activity in humans.	Nagai Y, Aoki J, Sato T, Amano K, Matsuda Y, Arai H, Inoue K.	The Journal of biological chemistry	1999	https://syscid.elixir-luxembourg.org/minerva/?search.perfect=false&search=PUBMED:10196188&zoom=6&background=576&
10377395	Identification of human prostaglandin E synthase: a microsomal, glutathione-dependent, inducible enzyme, constituting a potential novel drug target.	Jakobsson PJ,Thorén S,Morgenstern R,Samuelsson B.	Proceedings of the National Academy of Sciences of the United States of America	1999	https://syscid.elixir-luxembourg.org/minerva/?search.perfect=false&search=PUBMED:10377395&zoom=6&background=576&
10922363	Molecular identification of cytosolic prostaglandin E2 synthase that is functionally coupled with cyclooxygenase-1 in immediate prostaglandin E2 biosynthesis.	Tanioka T,Nakatani Y,Semmyo N,Murakami M,Kudo I.	The Journal of biological chemistry	2000	https://syscid.elixir-luxembourg.org/minerva/?search.perfect=false&search=PUBMED:10922363&zoom=6&background=576&
11518734	Blocking Smad7 restores TGF-beta1 signaling in chronic inflammatory bowel disease.	Monteleone G, Kumberova A, Croft NM, McKenzie C, Steer HW, MacDonald TT.	The Journal of clinical investigation	2001	https://syscid.elixir-luxembourg.org/minerva/?search.perfect=false&search=PUBMED:11518734&zoom=6&background=576&
11687633	Enterocolitis induced by autoimmune targeting of enteric glial cells: a possible mechanism in Crohn's disease?	Cornet A,Savidge TC,Cabarrocas J,Deng WL,Colombel JF,Lassmann H,Desreumaux P,Liblau RS.	Proceedings of the National Academy of Sciences of the United States of America	2001	https://syscid.elixir-luxembourg.org/minerva/?search.perfect=false&search=PUBMED:11687633&zoom=6&background=576&
11737591	Interferon-gamma is required for lupus nephritis in mice treated with the hydrocarbon oil pristane.	Richards HB, Satoh M, Jennette JC, Croker BP, Yoshida H, Reeves WH.	Kidney international	2001	https://syscid.elixir-luxembourg.org/minerva/?search.perfect=false&search=PUBMED:11737591&zoom=6&background=576&
11821395	The luminal domain of ATF6 senses endoplasmic reticulum (ER) stress and causes translocation of ATF6 from the ER to the Golgi.	Chen X, Shen J, Prywes R.	The Journal of biological chemistry	2002	https://syscid.elixir-luxembourg.org/minerva/?search.perfect=false&search=PUBMED:11821395&zoom=6&background=576&
12082081	Dynamic interaction of VCAM-1 and ICAM-1 with moesin and ezrin in a novel endothelial docking structure for adherent leukocytes.	Barreiro O, Yanez-Mo M, Serrador JM, Montoya MC, Vicente-Manzanares M, Tejedor R, Furthmayr H, Sanchez-Madrid F.	The Journal of cell biology	2002	https://syscid.elixir-luxembourg.org/minerva/?search.perfect=false&search=PUBMED:12082081&zoom=6&background=576&
12110171	ER stress regulation of ATF6 localization by dissociation of BiP/GRP78 binding and unmasking of Golgi localization signals.	Shen J, Chen X, Hendershot L, Prywes R.	Developmental cell	2002	https://syscid.elixir-luxembourg.org/minerva/?search.perfect=false&search=PUBMED:12110171&zoom=6&background=576&
14613291	Generation and characterization of LymphoStat-B, a human monoclonal antibody that antagonizes the bioactivities of B lymphocyte stimulator.	Baker KP, Edwards BM, Main SH, Choi GH, Wager RE, Halpern WG, Lappin PB, Riccobene T, Abramian D, Sekut L, Sturm B, Poortman C, Minter RR, Dobson CL, Williams E, Carmen S, Smith R, Roschke V, Hilbert DM, Vaughan TJ, Albert VR.	Arthritis and rheumatism	2003	https://syscid.elixir-luxembourg.org/minerva/?search.perfect=false&search=PUBMED:14613291&zoom=6&background=576&
15230295	CTLA4Ig: a novel inhibitor of costimulation.	Dall'Era M, Davis J.	Lupus	2004	https://syscid.elixir-luxembourg.org/minerva/?search.perfect=false&search=PUBMED:15230295&zoom=6&background=576&
15476200	Expression of mitogen-activated protein kinase phosphatase 1, a negative regulator of the mitogen-activated protein kinases, in rheumatoid arthritis: up-regulation by interleukin-1beta and glucocorticoids.	Toh ML, Yang Y, Leech M, Santos L, Morand EF.	Arthritis and rheumatism	2004	https://syscid.elixir-luxembourg.org/minerva/?search.perfect=false&search=PUBMED:15476200&zoom=6&background=576&
15657421	Stable binding of ATF6 to BiP in the endoplasmic reticulum stress response.	Shen J, Snapp EL, Lippincott-Schwartz J, Prywes R.	Molecular and cellular biology	2005	https://syscid.elixir-luxembourg.org/minerva/?search.perfect=false&search=PUBMED:15657421&zoom=6&background=576&
15743488	Defective CD4+CD25+ regulatory T cell functioning in collagen-induced arthritis: an important factor in pathogenesis, counter-regulated by endogenous IFN-gamma.	Kelchtermans H,De Klerck B,Mitera T,Van Balen M,Bullens D,Billiau A,Leclercq G,Matthys P.	Arthritis research & therapy	2005	https://syscid.elixir-luxembourg.org/minerva/?search.perfect=false&search=PUBMED:15743488&zoom=6&background=576&
16234240	Inflammatory cytokines induce production of CHI3L1 by articular chondrocytes.	Recklies AD, Ling H, White C, Bernier SM.	The Journal of biological chemistry	2005	https://syscid.elixir-luxembourg.org/minerva/?search.perfect=false&search=PUBMED:16234240&zoom=6&background=576&
16255036	A novel mechanism of neutrophil recruitment in a coculture model of the rheumatoid synovium.	Lally F, Smith E, Filer A, Stone MA, Shaw JS, Nash GB, Buckley CD, Rainger GE.	Arthritis and rheumatism	2005	https://syscid.elixir-luxembourg.org/minerva/?search.perfect=false&search=PUBMED:16255036&zoom=6&background=576&
16317102	SLAM/SLAM interactions inhibit CD40-induced production of inflammatory cytokines in monocyte-derived dendritic cells.	Réthi B, Gogolák P, Szatmari I, Veres A, Erdôs E, Nagy L, Rajnavölgyi E, Terhorst C, Lányi A.	Blood	2006	https://syscid.elixir-luxembourg.org/minerva/?search.perfect=false&search=PUBMED:16317102&zoom=6&background=576&
16585962	Antibodies against citrullinated proteins enhance tissue injury in experimental autoimmune arthritis.	Kuhn KA,Kulik L,Tomooka B,Braschler KJ,Arend WP,Robinson WH,Holers VM.	The Journal of clinical investigation	2006	https://syscid.elixir-luxembourg.org/minerva/?search.perfect=false&search=PUBMED:16585962&zoom=6&background=576&
16767092	Transcription factor IRF4 controls plasma cell differentiation and class-switch recombination.	Klein U,Casola S,Cattoretti G,Shen Q,Lia M,Mo T,Ludwig T,Rajewsky K,Dalla-Favera R.	Nature immunology	2006	https://syscid.elixir-luxembourg.org/minerva/?search.perfect=false&search=PUBMED:16767092&zoom=6&background=576&
16968411	Cathepsins B, L and D in inflammatory bowel disease macrophages and potential therapeutic effects of cathepsin inhibition in vivo.	Menzel K, Hausmann M, Obermeier F, Schreiter K, Dunger N, Bataille F, Falk W, Scholmerich J, Herfarth H, Rogler G.	Clinical and experimental immunology	2006	https://syscid.elixir-luxembourg.org/minerva/?search.perfect=false&search=PUBMED:16968411&zoom=6&background=576&
17072323	Transcriptional regulation via the NF-kappaB signaling module.	Hoffmann A, Natoli G, Ghosh G.	Oncogene	2006	https://syscid.elixir-luxembourg.org/minerva/?search.perfect=false&search=PUBMED:17072323&zoom=6&background=576&
17227914	T cell self-reactivity forms a cytokine milieu for spontaneous development of IL-17+ Th cells that cause autoimmune arthritis.	Hirota K,Hashimoto M,Yoshitomi H,Tanaka S,Nomura T,Yamaguchi T,Iwakura Y,Sakaguchi N,Sakaguchi S.	The Journal of experimental medicine	2007	https://syscid.elixir-luxembourg.org/minerva/?search.perfect=false&search=PUBMED:17227914&zoom=6&background=576&
17241869	A functional role for interleukin-21 in promoting the synthesis of the T-cell chemoattractant, MIP-3alpha, by gut epithelial cells.	Caruso R, Fina D, Peluso I, Stolfi C, Fantini MC, Gioia V, Caprioli F, Del Vecchio Blanco G, Paoluzi OA, Macdonald TT, Pallone F, Monteleone G.	Gastroenterology	2007	https://syscid.elixir-luxembourg.org/minerva/?search.perfect=false&search=PUBMED:17241869&zoom=6&background=576&
17255475	Cadherin-11 in synovial lining formation and pathology in arthritis.	Lee DM,Kiener HP,Agarwal SK,Noss EH,Watts GF,Chisaka O,Takeichi M,Brenner MB.	Science (New York, N.Y.)	2007	https://syscid.elixir-luxembourg.org/minerva/?search.perfect=false&search=PUBMED:17255475&zoom=6&background=576&
17408650	Enteric glia regulate intestinal barrier function and inflammation via release of S-nitrosoglutathione.	Savidge TC,Newman P,Pothoulakis C,Ruhl A,Neunlist M,Bourreille A,Hurst R,Sofroniew MV.	Gastroenterology	2007	https://syscid.elixir-luxembourg.org/minerva/?search.perfect=false&search=PUBMED:17408650&zoom=6&background=576&
17761156	Modulation of CLA, IL-12R, CD40L, and IL-2Ralpha expression and inhibition of IL-12- and IL-23-induced cytokine secretion by CNTO 1275.	Reddy M,Davis C,Wong J,Marsters P,Pendley C,Prabhakar U.	Cellular immunology	2007	https://syscid.elixir-luxembourg.org/minerva/?search.perfect=false&search=PUBMED:17761156&zoom=6&background=576&
17763446	Pre-B cell colony-enhancing factor/visfatin, a new marker of inflammation in rheumatoid arthritis with proinflammatory and matrix-degrading activities.	Brentano F,Schorr O,Ospelt C,Stanczyk J,Gay RE,Gay S,Kyburz D.	Arthritis and rheumatism	2007	https://syscid.elixir-luxembourg.org/minerva/?search.perfect=false&search=PUBMED:17763446&zoom=6&background=576&
17943189	Retinoic acid increases aquaporin 3 expression in normal human skin.	Bellemère G, Von Stetten O, Oddos T.	The Journal of investigative dermatology	2008	https://syscid.elixir-luxembourg.org/minerva/?search.perfect=false&search=PUBMED:17943189&zoom=6&background=576&
17979029	Drug evaluation: CNTO-1275, a mAb against IL-12/IL-23p40 for the potential treatment of inflammatory diseases.	Wittig BM.	Current opinion in investigational drugs (London, England : 2000)	2007	https://syscid.elixir-luxembourg.org/minerva/?search.perfect=false&search=PUBMED:17979029&zoom=6&background=576&
18162511	Regulation of CD28 expression on CD8+ T cells by CTLA-4.	Berg M,Zavazava N.	Journal of leukocyte biology	2008	https://syscid.elixir-luxembourg.org/minerva/?search.perfect=false&search=PUBMED:18162511&zoom=6&background=576&
18391064	Arthritis induced by posttranslationally modified (citrullinated) fibrinogen in DR4-IE transgenic mice.	Hill JA,Bell DA,Brintnell W,Yue D,Wehrli B,Jevnikar AM,Lee DM,Hueber W,Robinson WH,Cairns E.	The Journal of experimental medicine	2008	https://syscid.elixir-luxembourg.org/minerva/?search.perfect=false&search=PUBMED:18391064&zoom=6&background=576&
18578969	The programmed cell death 1 gene 7209 C>T polymorphism is associated with the risk of systemic lupus erythematosus in the Polish population.	Mostowska M,Wudarski M,Chwalińska-Sadowska H,Jagodziński PP.	Clinical and experimental rheumatology	2008	https://syscid.elixir-luxembourg.org/minerva/?search.perfect=false&search=PUBMED:18578969&zoom=6&background=576&
18625728	The protein kinase C-responsive inhibitory domain of CARD11 functions in NF-kappaB activation to regulate the association of multiple signaling cofactors that differentially depend on Bcl10 and MALT1 for association.	McCully RR,Pomerantz JL.	Molecular and cellular biology	2008	https://syscid.elixir-luxembourg.org/minerva/?search.perfect=false&search=PUBMED:18625728&zoom=6&background=576&
18645041	Citrullination of CXCL10 and CXCL11 by peptidylarginine deiminase: a naturally occurring posttranslational modification of chemokines and new dimension of immunoregulation.	Loos T, Mortier A, Gouwy M, Ronsse I, Put W, Lenaerts JP, Van Damme J, Proost P.	Blood	2008	https://syscid.elixir-luxembourg.org/minerva/?search.perfect=false&search=PUBMED:18645041&zoom=6&background=576&
18802110	STAT4 isoforms differentially regulate Th1 cytokine production and the severity of inflammatory bowel disease.	O'Malley JT,Eri RD,Stritesky GL,Mathur AN,Chang HC,Hogenesch H,Srinivasan M,Kaplan MH.	Journal of immunology (Baltimore, Md. : 1950)	2008	https://syscid.elixir-luxembourg.org/minerva/?search.perfect=false&search=PUBMED:18802110&zoom=6&background=576&
18854153	Transcription factor E2-2 is an essential and specific regulator of plasmacytoid dendritic cell development.	Cisse B,Caton ML,Lehner M,Maeda T,Scheu S,Locksley R,Holmberg D,Zweier C,den Hollander NS,Kant SG,Holter W,Rauch A,Zhuang Y,Reizis B.	Cell	2008	https://syscid.elixir-luxembourg.org/minerva/?search.perfect=false&search=PUBMED:18854153&zoom=6&background=576&
19017998	Infiltrated neutrophils acquire novel chemokine receptor expression and chemokine responsiveness in chronic inflammatory lung diseases.	Hartl D, Krauss-Etschmann S, Koller B, Hordijk PL, Kuijpers TW, Hoffmann F, Hector A, Eber E, Marcos V, Bittmann I, Eickelberg O, Griese M, Roos D.	Journal of immunology (Baltimore, Md. : 1950)	2008	https://syscid.elixir-luxembourg.org/minerva/?search.perfect=false&search=PUBMED:19017998&zoom=6&background=576&
19036923	Defects in CTLA-4 are associated with abnormal regulatory T cell function in rheumatoid arthritis.	Flores-Borja F,Jury EC,Mauri C,Ehrenstein MR.	Proceedings of the National Academy of Sciences of the United States of America	2008	https://syscid.elixir-luxembourg.org/minerva/?search.perfect=false&search=PUBMED:19036923&zoom=6&background=576&
19095793	Failure of T cell homing, reduced CD4/CD8alphaalpha intraepithelial lymphocytes, and inflammation in the gut of vitamin D receptor KO mice.	Yu S,Bruce D,Froicu M,Weaver V,Cantorna MT.	Proceedings of the National Academy of Sciences of the United States of America	2008	https://syscid.elixir-luxembourg.org/minerva/?search.perfect=false&search=PUBMED:19095793&zoom=6&background=576&
19411764	The role of B lymphocyte stimulator (BLyS) in systemic lupus erythematosus.	Cancro MP, D'Cruz DP, Khamashta MA.	The Journal of clinical investigation	2009	https://syscid.elixir-luxembourg.org/minerva/?search.perfect=false&search=PUBMED:19411764&zoom=6&background=576&
19414743	Naive CD4 t cell proliferation is controlled by mammalian target of rapamycin regulation of GRAIL expression.	Lin JT,Lineberry NB,Kattah MG,Su LL,Utz PJ,Fathman CG,Wu L.	Journal of immunology (Baltimore, Md. : 1950)	2009	https://syscid.elixir-luxembourg.org/minerva/?search.perfect=false&search=PUBMED:19414743&zoom=6&background=576&
19633658	CD8+ effector T cells contribute to macrophage recruitment and adipose tissue inflammation in obesity.	Nishimura S,Manabe I,Nagasaki M,Eto K,Yamashita H,Ohsugi M,Otsu M,Hara K,Ueki K,Sugiura S,Yoshimura K,Kadowaki T,Nagai R.	Nature medicine	2009	https://syscid.elixir-luxembourg.org/minerva/?search.perfect=false&search=PUBMED:19633658&zoom=6&background=576&
19637197	TLR8-mediated activation of human monocytes inhibits TL1A expression.	Saruta M,Michelsen KS,Thomas LS,Yu QT,Landers CJ,Targan SR.	European journal of immunology	2009	https://syscid.elixir-luxembourg.org/minerva/?search.perfect=false&search=PUBMED:19637197&zoom=6&background=576&
19646904	Interleukin-10 production by Th1 cells requires interleukin-12-induced STAT4 transcription factor and ERK MAP kinase activation by high antigen dose.	Saraiva M,Christensen JR,Veldhoen M,Murphy TL,Murphy KM,O'Garra A.	Immunity	2009	https://syscid.elixir-luxembourg.org/minerva/?search.perfect=false&search=PUBMED:19646904&zoom=6&background=576&
19662632	Obesity predisposes to Th17 bias.	Winer S,Paltser G,Chan Y,Tsui H,Engleman E,Winer D,Dosch HM.	European journal of immunology	2009	https://syscid.elixir-luxembourg.org/minerva/?search.perfect=false&search=PUBMED:19662632&zoom=6&background=576&
19898488	Synovial fibroblasts spread rheumatoid arthritis to unaffected joints.	Lefèvre S,Knedla A,Tennie C,Kampmann A,Wunrau C,Dinser R,Korb A,Schnäker EM,Tarner IH,Robbins PD,Evans CH,Stürz H,Steinmeyer J,Gay S,Schölmerich J,Pap T,Müller-Ladner U,Neumann E.	Nature medicine	2009	https://syscid.elixir-luxembourg.org/minerva/?search.perfect=false&search=PUBMED:19898488&zoom=6&background=576&
19918056	Epidermal loss of JunB leads to a SLE phenotype due to hyper IL-6 signaling.	Pflegerl P, Vesely P, Hantusch B, Schlederer M, Zenz R, Janig E, Steiner G, Meixner A, Petzelbauer P, Wolf P, Soleiman A, Egger G, Moriggl R, Kishimoto T, Wagner EF, Kenner L.	Proceedings of the National Academy of Sciences of the United States of America	2009	https://syscid.elixir-luxembourg.org/minerva/?search.perfect=false&search=PUBMED:19918056&zoom=6&background=576&
19936899	Foxp3+ regulatory T cells, Th17 effector cells, and cytokine environment in inflammatory bowel disease.	Eastaff-Leung N,Mabarrack N,Barbour A,Cummins A,Barry S.	Journal of clinical immunology	2010	https://syscid.elixir-luxembourg.org/minerva/?search.perfect=false&search=PUBMED:19936899&zoom=6&background=576&
20027291	Salmonella induced IL-23 and IL-1beta allow for IL-12 production by monocytes and Mphi1 through induction of IFN-gamma in CD56 NK/NK-like T cells.	van de Wetering D, de Paus RA, van Dissel JT, van de Vosse E.	PloS one	2009	https://syscid.elixir-luxembourg.org/minerva/?search.perfect=false&search=PUBMED:20027291&zoom=6&background=576&
20181893	Induction of IDO-1 by immunostimulatory DNA limits severity of experimental colitis.	Ciorba MA,Bettonville EE,McDonald KG,Metz R,Prendergast GC,Newberry RD,Stenson WF.	Journal of immunology (Baltimore, Md. : 1950)	2010	https://syscid.elixir-luxembourg.org/minerva/?search.perfect=false&search=PUBMED:20181893&zoom=6&background=576&
20222108	Adiponectin stimulates prostaglandin E(2) production in rheumatoid arthritis synovial fibroblasts.	Kusunoki N,Kitahara K,Kojima F,Tanaka N,Kaneko K,Endo H,Suguro T,Kawai S.	Arthritis and rheumatism	2010	https://syscid.elixir-luxembourg.org/minerva/?search.perfect=false&search=PUBMED:20222108&zoom=6&background=576&
20399120	The transcription factor GATA3 actively represses RUNX3 protein-regulated production of interferon-gamma.	Yagi R, Junttila IS, Wei G, Urban JF, Zhao K, Paul WE, Zhu J.	Immunity	2010	https://syscid.elixir-luxembourg.org/minerva/?search.perfect=false&search=PUBMED:20399120&zoom=6&background=576&
20676092	Activation of the aryl hydrocarbon receptor induces human type 1 regulatory T cell-like and Foxp3(+) regulatory T cells.	Gandhi R,Kumar D,Burns EJ,Nadeau M,Dake B,Laroni A,Kozoriz D,Weiner HL,Quintana FJ.	Nature immunology	2010	https://syscid.elixir-luxembourg.org/minerva/?search.perfect=false&search=PUBMED:20676092&zoom=6&background=576&
20694009	Complement regulator CD46 temporally regulates cytokine production by conventional and unconventional T cells.	Cardone J,Le Friec G,Vantourout P,Roberts A,Fuchs A,Jackson I,Suddason T,Lord G,Atkinson JP,Cope A,Hayday A,Kemper C.	Nature immunology	2010	https://syscid.elixir-luxembourg.org/minerva/?search.perfect=false&search=PUBMED:20694009&zoom=6&background=576&
20720200	An interaction between kynurenine and the aryl hydrocarbon receptor can generate regulatory T cells.	Mezrich JD, Fechner JH, Zhang X, Johnson BP, Burlingham WJ, Bradfield CA.	Journal of immunology (Baltimore, Md. : 1950)	2010	https://syscid.elixir-luxembourg.org/minerva/?search.perfect=false&search=PUBMED:20720200&zoom=6&background=576&
20826539	Naive and activated T cells display differential responsiveness to TL1A that affects Th17 generation, maintenance, and proliferation.	Jones GW,Stumhofer JS,Foster T,Twohig JP,Hertzog P,Topley N,Williams AS,Hunter CA,Jenkins BJ,Wang EC,Jones SA.	FASEB journal : official publication of the Federation of American Societies for Experimental Biology	2011	https://syscid.elixir-luxembourg.org/minerva/?search.perfect=false&search=PUBMED:20826539&zoom=6&background=576&
20955706	Anti-tumor necrosis factor-α antibodies induce regulatory macrophages in an Fc region-dependent manner.	Vos AC,Wildenberg ME,Duijvestein M,Verhaar AP,van den Brink GR,Hommes DW.	Gastroenterology	2011	https://syscid.elixir-luxembourg.org/minerva/?search.perfect=false&search=PUBMED:20955706&zoom=6&background=576&
21084215	IL-17 in obesity and adipogenesis.	Ahmed M,Gaffen SL.	Cytokine & growth factor reviews	2010	https://syscid.elixir-luxembourg.org/minerva/?search.perfect=false&search=PUBMED:21084215&zoom=5&background=576&
21145111	IL-17R activation of human periodontal ligament fibroblasts induces IL-23 p19 production: Differential involvement of NF-κB versus JNK/AP-1 pathways.	Zhu L, Wu Y, Wei H, Xing X, Zhan N, Xiong H, Peng B.	Molecular immunology	2011	https://syscid.elixir-luxembourg.org/minerva/?search.perfect=false&search=PUBMED:21145111&zoom=6&background=576&
21335401	Galectin-1-induced down-regulation of T lymphocyte activation protects (NZB x NZW) F1 mice from lupus-like disease.	Liu SD, Lee S, La Cava A, Motran CC, Hahn BH, Miceli MC.	Lupus	2011	https://syscid.elixir-luxembourg.org/minerva/?search.perfect=false&search=PUBMED:21335401&zoom=6&background=576&
21415415	Suppression of colitis in mice by Cl-amidine: a novel peptidylarginine deiminase inhibitor.	Chumanevich AA, Causey CP, Knuckley BA, Jones JE, Poudyal D, Chumanevich AP, Davis T, Matesic LE, Thompson PR, Hofseth LJ.	American journal of physiology. Gastrointestinal and liver physiology	2011	https://syscid.elixir-luxembourg.org/minerva/?search.perfect=false&search=PUBMED:21415415&zoom=6&background=576&
21516110	Modulation of cytokine receptors by IL-2 broadly regulates differentiation into helper T cell lineages.	Liao W,Lin JX,Wang L,Li P,Leonard WJ.	Nature immunology	2011	https://syscid.elixir-luxembourg.org/minerva/?search.perfect=false&search=PUBMED:21516110&zoom=6&background=576&
21736751	Efficacy and safety of the human anti-IL-1β monoclonal antibody canakinumab in rheumatoid arthritis: results of a 12-week, Phase II, dose-finding study.	Alten R, Gomez-Reino J, Durez P, Beaulieu A, Sebba A, Krammer G, Preiss R, Arulmani U, Widmer A, Gitton X, Kellner H.	BMC musculoskeletal disorders	2011	https://syscid.elixir-luxembourg.org/minerva/?search.perfect=false&search=PUBMED:21736751&zoom=6&background=576&
21875498	Antibodies against tumor necrosis factor (TNF) induce T-cell apoptosis in patients with inflammatory bowel diseases via TNF receptor 2 and intestinal CD14⁺ macrophages.	Atreya R,Zimmer M,Bartsch B,Waldner MJ,Atreya I,Neumann H,Hildner K,Hoffman A,Kiesslich R,Rink AD,Rau TT,Rose-John S,Kessler H,Schmidt J,Neurath MF.	Gastroenterology	2011	https://syscid.elixir-luxembourg.org/minerva/?search.perfect=false&search=PUBMED:21875498&zoom=6&background=576&
21946256	Gene expression profiling of CD8+ T cells predicts prognosis in patients with Crohn disease and ulcerative colitis.	Lee JC,Lyons PA,McKinney EF,Sowerby JM,Carr EJ,Bredin F,Rickman HM,Ratlamwala H,Hatton A,Rayner TF,Parkes M,Smith KG.	The Journal of clinical investigation	2011	https://syscid.elixir-luxembourg.org/minerva/?search.perfect=false&search=PUBMED:21946256&zoom=6&background=576&
22006976	The Th17 immune response is controlled by the Rel-RORγ-RORγ T transcriptional axis.	Ruan Q,Kameswaran V,Zhang Y,Zheng S,Sun J,Wang J,DeVirgiliis J,Liou HC,Beg AA,Chen YH.	The Journal of experimental medicine	2011	https://syscid.elixir-luxembourg.org/minerva/?search.perfect=false&search=PUBMED:22006976&zoom=6&background=576&
22080863	T cell protein tyrosine phosphatase attenuates T cell signaling to maintain tolerance in mice.	Wiede F,Shields BJ,Chew SH,Kyparissoudis K,van Vliet C,Galic S,Tremblay ML,Russell SM,Godfrey DI,Tiganis T.	The Journal of clinical investigation	2011	https://syscid.elixir-luxembourg.org/minerva/?search.perfect=false&search=PUBMED:22080863&zoom=6&background=576&
22184122	cAMP-responsive element modulator α (CREMα) suppresses IL-17F protein expression in T lymphocytes from patients with systemic lupus erythematosus (SLE).	Hedrich CM,Rauen T,Kis-Toth K,Kyttaris VC,Tsokos GC.	The Journal of biological chemistry	2012	https://syscid.elixir-luxembourg.org/minerva/?search.perfect=false&search=PUBMED:22184122&zoom=6&background=576&
22266280	Interaction of Ets-1 with HDAC1 represses IL-10 expression in Th1 cells.	Lee CG,Kwon HK,Sahoo A,Hwang W,So JS,Hwang JS,Chae CS,Kim GC,Kim JE,So HS,Hwang ES,Grenningloh R,Ho IC,Im SH.	Journal of immunology (Baltimore, Md. : 1950)	2012	https://syscid.elixir-luxembourg.org/minerva/?search.perfect=false&search=PUBMED:22266280&zoom=6&background=576&
22326581	Rarity of human T helper 17 cells is due to retinoic acid orphan receptor-dependent mechanisms that limit their expansion.	Santarlasci V,Maggi L,Capone M,Querci V,Beltrame L,Cavalieri D,D'Aiuto E,Cimaz R,Nebbioso A,Liotta F,De Palma R,Maggi E,Cosmi L,Romagnani S,Annunziato F.	Immunity	2012	https://syscid.elixir-luxembourg.org/minerva/?search.perfect=false&search=PUBMED:22326581&zoom=6&background=576&
22336179	IL-10 transcription is negatively regulated by BAF180, a component of the SWI/SNF chromatin remodeling enzyme.	Wurster AL,Precht P,Becker KG,Wood WH,Zhang Y,Wang Z,Pazin MJ.	BMC immunology	2012	https://syscid.elixir-luxembourg.org/minerva/?search.perfect=false&search=PUBMED:22336179&zoom=6&background=576&
22341088	Galectin-9 suppresses Th17 cell development in an IL-2-dependent but Tim-3-independent manner.	Oomizu S,Arikawa T,Niki T,Kadowaki T,Ueno M,Nishi N,Yamauchi A,Hirashima M.	Clinical immunology (Orlando, Fla.)	2012	https://syscid.elixir-luxembourg.org/minerva/?search.perfect=false&search=PUBMED:22341088&zoom=6&background=576&
22442347	IL-21 inhibits T cell IL-2 production and impairs Treg homeostasis.	Attridge K,Wang CJ,Wardzinski L,Kenefeck R,Chamberlain JL,Manzotti C,Kopf M,Walker LS.	Blood	2012	https://syscid.elixir-luxembourg.org/minerva/?search.perfect=false&search=PUBMED:22442347&zoom=6&background=576&
22481964	A key role for NF-κB transcription factor c-Rel in T-lymphocyte-differentiation and effector functions.	Visekruna A,Volkov A,Steinhoff U.	Clinical & developmental immunology	2012	https://syscid.elixir-luxembourg.org/minerva/?search.perfect=false&search=PUBMED:22481964&zoom=6&background=576&
22505457	Induction of osteoclastogenesis and bone loss by human autoantibodies against citrullinated vimentin.	Harre U,Georgess D,Bang H,Bozec A,Axmann R,Ossipova E,Jakobsson PJ,Baum W,Nimmerjahn F,Szarka E,Sarmay G,Krumbholz G,Neumann E,Toes R,Scherer HU,Catrina AI,Klareskog L,Jurdic P,Schett G.	The Journal of clinical investigation	2012	https://syscid.elixir-luxembourg.org/minerva/?search.perfect=false&search=PUBMED:22505457&zoom=6&background=576&
22535372	mTNF reverse signalling induced by TNFα antagonists involves a GDF-1 dependent pathway: implications for Crohn's disease.	Derer S,Till A,Haesler R,Sina C,Grabe N,Jung S,Nikolaus S,Kuehbacher T,Groetzinger J,Rose-John S,Rosenstiel PC,Schreiber S.	Gut	2013	https://syscid.elixir-luxembourg.org/minerva/?search.perfect=false&search=PUBMED:22535372&zoom=6&background=576&
22689824	Serum from patients with SLE instructs monocytes to promote IgG and IgA plasmablast differentiation.	Joo H,Coquery C,Xue Y,Gayet I,Dillon SR,Punaro M,Zurawski G,Banchereau J,Pascual V,Oh S.	The Journal of experimental medicine	2012	https://syscid.elixir-luxembourg.org/minerva/?search.perfect=false&search=PUBMED:22689824&zoom=6&background=576&
22722857	PPAR-γ is a major driver of the accumulation and phenotype of adipose tissue Treg cells.	Cipolletta D,Feuerer M,Li A,Kamei N,Lee J,Shoelson SE,Benoist C,Mathis D.	Nature	2012	https://syscid.elixir-luxembourg.org/minerva/?search.perfect=false&search=PUBMED:22722857&zoom=6&background=576&
22749932	Increased levels of survivin, via association with heat shock protein 90, in mucosal T cells from patients with Crohn's disease.	de Souza HS,West GA,Rebert N,de la Motte C,Drazba J,Fiocchi C.	Gastroenterology	2012	https://syscid.elixir-luxembourg.org/minerva/?search.perfect=false&search=PUBMED:22749932&zoom=6&background=576&
22751139	Aiolos promotes TH17 differentiation by directly silencing Il2 expression.	Quintana FJ,Jin H,Burns EJ,Nadeau M,Yeste A,Kumar D,Rangachari M,Zhu C,Xiao S,Seavitt J,Georgopoulos K,Kuchroo VK.	Nature immunology	2012	https://syscid.elixir-luxembourg.org/minerva/?search.perfect=false&search=PUBMED:22751139&zoom=6&background=576&
22753952	Genetic susceptibility to lupus: the biological basis of genetic risk found in B cell signaling pathways.	Vaughn SE,Kottyan LC,Munroe ME,Harley JB.	Journal of leukocyte biology	2012	https://syscid.elixir-luxembourg.org/minerva/?search.perfect=false&search=PUBMED:22753952&zoom=6&background=576&
22989874	CD3-T cell receptor co-stimulation through SLAMF3 and SLAMF6 receptors enhances RORγt recruitment to the IL17A promoter in human T lymphocytes.	Chatterjee M,Hedrich CM,Rauen T,Ioannidis C,Terhorst C,Tsokos GC.	The Journal of biological chemistry	2012	https://syscid.elixir-luxembourg.org/minerva/?search.perfect=false&search=PUBMED:22989874&zoom=6&background=576&
23019580	cAMP response element modulator α controls IL2 and IL17A expression during CD4 lineage commitment and subset distribution in lupus.	Hedrich CM,Crispin JC,Rauen T,Ioannidis C,Apostolidis SA,Lo MS,Kyttaris VC,Tsokos GC.	Proceedings of the National Academy of Sciences of the United States of America	2012	https://syscid.elixir-luxembourg.org/minerva/?search.perfect=false&search=PUBMED:23019580&zoom=6&background=576&
23028973	Role of macrophage CCAAT/enhancer binding protein delta in the pathogenesis of rheumatoid arthritis in collagen-induced arthritic mice.	Chang LH, Huang HS, Wu PT, Jou IM, Pan MH, Chang WC, Wang DD, Wang JM.	PloS one	2012	https://syscid.elixir-luxembourg.org/minerva/?search.perfect=false&search=PUBMED:23028973&zoom=6&background=576&
23225151	miR-148a regulates osteoclastogenesis by targeting V-maf musculoaponeurotic fibrosarcoma oncogene homolog B.	Cheng P,Chen C,He HB,Hu R,Zhou HD,Xie H,Zhu W,Dai RC,Wu XP,Liao EY,Luo XH.	Journal of bone and mineral research : the official journal of the American Society for Bone and Mineral Research	2013	https://syscid.elixir-luxembourg.org/minerva/?search.perfect=false&search=PUBMED:23225151&zoom=6&background=576&
23283180	Indoleamine 2,3 dioxygenase in intestinal disease.	Ciorba MA.	Current opinion in gastroenterology	2013	https://syscid.elixir-luxembourg.org/minerva/?search.perfect=false&search=PUBMED:23283180&zoom=6&background=576&
23332504	IL-17 inhibits adipogenesis in part via C/EBPα, PPARγ and Krüppel-like factors.	Ahmed M,Gaffen SL.	Cytokine	2013	https://syscid.elixir-luxembourg.org/minerva/?search.perfect=false&search=PUBMED:23332504&zoom=6&background=576&
23396208	Phosphorylation of FOXP3 controls regulatory T cell function and is inhibited by TNF-α in rheumatoid arthritis.	Nie H,Zheng Y,Li R,Guo TB,He D,Fang L,Liu X,Xiao L,Chen X,Wan B,Chin YE,Zhang JZ.	Nature medicine	2013	https://syscid.elixir-luxembourg.org/minerva/?search.perfect=false&search=PUBMED:23396208&zoom=6&background=576&
23493630	Interleukin-6 receptor blockade selectively reduces IL-21 production by CD4 T cells and IgG4 autoantibodies in rheumatoid arthritis.	Carbone G,Wilson A,Diehl SA,Bunn J,Cooper SM,Rincon M.	International journal of biological sciences	2013	https://syscid.elixir-luxembourg.org/minerva/?search.perfect=false&search=PUBMED:23493630&zoom=6&background=576&
23499488	Signals via the adaptor MyD88 in B cells and DCs make distinct and synergistic contributions to immune activation and tissue damage in lupus.	Teichmann LL,Schenten D,Medzhitov R,Kashgarian M,Shlomchik MJ.	Immunity	2013	https://syscid.elixir-luxembourg.org/minerva/?search.perfect=false&search=PUBMED:23499488&zoom=6&background=576&
23726523	Leptin antagonist ameliorates chronic colitis in IL-10⁻/⁻ mice.	Singh UP,Singh NP,Guan H,Busbee B,Price RL,Taub DD,Mishra MK,Fayad R,Nagarkatti M,Nagarkatti PS.	Immunobiology	2013	https://syscid.elixir-luxembourg.org/minerva/?search.perfect=false&search=PUBMED:23726523&zoom=6&background=576&
23755248	Granulin exacerbates lupus nephritis via enhancing macrophage M2b polarization.	Chen X, Wen Z, Xu W, Xiong S.	PloS one	2013	https://syscid.elixir-luxembourg.org/minerva/?search.perfect=false&search=PUBMED:23755248&zoom=6&background=576&
23825189	USP18 inhibits NF-κB and NFAT activation during Th17 differentiation by deubiquitinating the TAK1-TAB1 complex.	Liu X,Li H,Zhong B,Blonska M,Gorjestani S,Yan M,Tian Q,Zhang DE,Lin X,Dong C.	The Journal of experimental medicine	2013	https://syscid.elixir-luxembourg.org/minerva/?search.perfect=false&search=PUBMED:23825189&zoom=6&background=576&
23993972	Increased Th17-inducing activity of CD14+ CD163 low myeloid cells in intestinal lamina propria of patients with Crohn's disease.	Ogino T, Nishimura J, Barman S, Kayama H, Uematsu S, Okuzaki D, Osawa H, Haraguchi N, Uemura M, Hata T, Takemasa I, Mizushima T, Yamamoto H, Takeda K, Doki Y, Mori M.	Gastroenterology	2013	https://syscid.elixir-luxembourg.org/minerva/?search.perfect=false&search=PUBMED:23993972&zoom=6&background=576&
24009232	NETosis: how vital is it?	Yipp BG, Kubes P.	Blood	2013	https://syscid.elixir-luxembourg.org/minerva/?search.perfect=false&search=PUBMED:24009232&zoom=6&background=576&
24019486	Ets-1 facilitates nuclear entry of NFAT proteins and their recruitment to the IL-2 promoter.	Tsao HW,Tai TS,Tseng W,Chang HH,Grenningloh R,Miaw SC,Ho IC.	Proceedings of the National Academy of Sciences of the United States of America	2013	https://syscid.elixir-luxembourg.org/minerva/?search.perfect=false&search=PUBMED:24019486&zoom=6&background=576&
24035192	Human SNP links differential outcomes in inflammatory and infectious disease to a FOXO3-regulated pathway.	Lee JC,Espéli M,Anderson CA,Linterman MA,Pocock JM,Williams NJ,Roberts R,Viatte S,Fu B,Peshu N,Hien TT,Phu NH,Wesley E,Edwards C,Ahmad T,Mansfield JC,Gearry R,Dunstan S,Williams TN,Barton A,Vinuesa CG,UK IBD Genetics Consortium,Parkes M,Lyons PA,Smith KG.	Cell	2013	https://syscid.elixir-luxembourg.org/minerva/?search.perfect=false&search=PUBMED:24035192&zoom=6&background=576&
24040398	Reducing FLI1 levels in the MRL/lpr lupus mouse model impacts T cell function by modulating glycosphingolipid metabolism.	Richard EM,Thiyagarajan T,Bunni MA,Basher F,Roddy PO,Siskind LJ,Nietert PJ,Nowling TK.	PloS one	2013	https://syscid.elixir-luxembourg.org/minerva/?search.perfect=false&search=PUBMED:24040398&zoom=6&background=576&
24056519	IL-22/IL-22R1 axis and S100A8/A9 alarmins in human osteoarthritic and rheumatoid arthritis synovial fibroblasts.	Carrión M, Juarranz Y, Martínez C, González-Álvaro I, Pablos JL, Gutiérrez-Cañas I, Gomariz RP.	Rheumatology (Oxford, England)	2013	https://syscid.elixir-luxembourg.org/minerva/?search.perfect=false&search=PUBMED:24056519&zoom=6&background=576&
24145511	Overexpression of TLR7 promotes cell-intrinsic expansion and autoantibody production by transitional T1 B cells.	Giltiay NV,Chappell CP,Sun X,Kolhatkar N,Teal TH,Wiedeman AE,Kim J,Tanaka L,Buechler MB,Hamerman JA,Imanishi-Kari T,Clark EA,Elkon KB.	The Journal of experimental medicine	2013	https://syscid.elixir-luxembourg.org/minerva/?search.perfect=false&search=PUBMED:24145511&zoom=6&background=576&
24190431	A molecular basis for the association of the HLA-DRB1 locus, citrullination, and rheumatoid arthritis.	Scally SW,Petersen J,Law SC,Dudek NL,Nel HJ,Loh KL,Wijeyewickrema LC,Eckle SB,van Heemst J,Pike RN,McCluskey J,Toes RE,La Gruta NL,Purcell AW,Reid HH,Thomas R,Rossjohn J.	The Journal of experimental medicine	2013	https://syscid.elixir-luxembourg.org/minerva/?search.perfect=false&search=PUBMED:24190431&zoom=6&background=576&
24226773	Metabolites produced by commensal bacteria promote peripheral regulatory T-cell generation.	Arpaia N, Campbell C, Fan X, Dikiy S, van der Veeken J, deRoos P, Liu H, Cross JR, Pfeffer K, Coffer PJ, Rudensky AY.	Nature	2013	https://syscid.elixir-luxembourg.org/minerva/?search.perfect=false&search=PUBMED:24226773&zoom=6&background=576&
24345202	Increased 8-hydroxy-2'-deoxyguanosine in plasma and decreased mRNA expression of human 8-oxoguanine DNA glycosylase 1, anti-oxidant enzymes, mitochondrial biogenesis-related proteins and glycolytic enzymes in leucocytes in patients with systemic lupus erythematosus.	Lee HT, Lin CS, Lee CS, Tsai CY, Wei YH.	Clinical and experimental immunology	2014	https://syscid.elixir-luxembourg.org/minerva/?search.perfect=false&search=PUBMED:24345202&zoom=6&background=576&
24362934	Pathogenic conversion of Foxp3+ T cells into TH17 cells in autoimmune arthritis.	Komatsu N,Okamoto K,Sawa S,Nakashima T,Oh-hora M,Kodama T,Tanaka S,Bluestone JA,Takayanagi H.	Nature medicine	2014	https://syscid.elixir-luxembourg.org/minerva/?search.perfect=false&search=PUBMED:24362934&zoom=6&background=576&
24403378	Adipocytokines in obesity and metabolic disease.	Cao H.	The Journal of endocrinology	2014	https://syscid.elixir-luxembourg.org/minerva/?search.perfect=false&search=PUBMED:24403378&zoom=6&background=576&
24418308	Th17 and regulatory T cell balance in autoimmune and inflammatory diseases.	Noack M,Miossec P.	Autoimmunity reviews	2014	https://syscid.elixir-luxembourg.org/minerva/?search.perfect=false&search=PUBMED:24418308&zoom=6&background=576&
24492460	TNF-α blockade induces IL-10 expression in human CD4+ T cells.	Evans HG,Roostalu U,Walter GJ,Gullick NJ,Frederiksen KS,Roberts CA,Sumner J,Baeten DL,Gerwien JG,Cope AP,Geissmann F,Kirkham BW,Taams LS.	Nature communications	2014	https://syscid.elixir-luxembourg.org/minerva/?search.perfect=false&search=PUBMED:24492460&zoom=6&background=576&
24562503	Decreased expression of miR-146a and miR-155 contributes to an abnormal Treg phenotype in patients with rheumatoid arthritis.	Zhou Q,Haupt S,Kreuzer JT,Hammitzsch A,Proft F,Neumann C,Leipe J,Witt M,Schulze-Koops H,Skapenko A.	Annals of the rheumatic diseases	2015	https://syscid.elixir-luxembourg.org/minerva/?search.perfect=false&search=PUBMED:24562503&zoom=6&background=576&
24563545	Microbiome-derived tryptophan metabolites and their aryl hydrocarbon receptor-dependent agonist and antagonist activities.	Jin UH,Lee SO,Sridharan G,Lee K,Davidson LA,Jayaraman A,Chapkin RS,Alaniz R,Safe S.	Molecular pharmacology	2014	https://syscid.elixir-luxembourg.org/minerva/?search.perfect=false&search=PUBMED:24563545&zoom=6&background=576&
24673647	Adipose invariant natural killer T cells.	Lynch L.	Immunology	2014	https://syscid.elixir-luxembourg.org/minerva/?search.perfect=false&search=PUBMED:24673647&zoom=6&background=576&
2477710	T-cell receptor cross-linking transiently stimulates adhesiveness through LFA-1.	Dustin ML, Springer TA.	Nature	1989	https://syscid.elixir-luxembourg.org/minerva/?search.perfect=false&search=PUBMED:2477710&zoom=6&background=576&
24909430	Interleukin-21 promotes germinal center reaction by skewing the follicular regulatory T cell to follicular helper T cell balance in autoimmune BXD2 mice.	Ding Y,Li J,Yang P,Luo B,Wu Q,Zajac AJ,Wildner O,Hsu HC,Mountz JD.	Arthritis & rheumatology (Hoboken, N.J.)	2014	https://syscid.elixir-luxembourg.org/minerva/?search.perfect=false&search=PUBMED:24909430&zoom=6&background=576&
25014110	Combined NADPH oxidase 1 and interleukin 10 deficiency induces chronic endoplasmic reticulum stress and causes ulcerative colitis-like disease in mice.	Tréton X, Pedruzzi E, Guichard C, Ladeiro Y, Sedghi S, Vallée M, Fernandez N, Bruyère E, Woerther PL, Ducroc R, Montcuquet N, Freund JN, Van Seuningen I, Barreau F, Marah A, Hugot JP, Cazals-Hatem D, Bouhnik Y, Daniel F, Ogier-Denis E.	PloS one	2014	https://syscid.elixir-luxembourg.org/minerva/?search.perfect=false&search=PUBMED:25014110&zoom=6&background=576&
25073792	Role of Blimp-1 in programing Th effector cells into IL-10 producers.	Neumann C,Heinrich F,Neumann K,Junghans V,Mashreghi MF,Ahlers J,Janke M,Rudolph C,Mockel-Tenbrinck N,Kühl AA,Heimesaat MM,Esser C,Im SH,Radbruch A,Rutz S,Scheffold A.	The Journal of experimental medicine	2014	https://syscid.elixir-luxembourg.org/minerva/?search.perfect=false&search=PUBMED:25073792&zoom=6&background=576&
25092612	Obesity in autoimmune diseases: not a passive bystander.	Versini M,Jeandel PY,Rosenthal E,Shoenfeld Y.	Autoimmunity reviews	2014	https://syscid.elixir-luxembourg.org/minerva/?search.perfect=false&search=PUBMED:25092612&zoom=6&background=576&
25171403	Immunoglobulin A coating identifies colitogenic bacteria in inflammatory bowel disease.	Palm NW,de Zoete MR,Cullen TW,Barry NA,Stefanowski J,Hao L,Degnan PH,Hu J,Peter I,Zhang W,Ruggiero E,Cho JH,Goodman AL,Flavell RA.	Cell	2014	https://syscid.elixir-luxembourg.org/minerva/?search.perfect=false&search=PUBMED:25171403&zoom=6&background=576&
25180061	Genetic evidence for the role of plasmacytoid dendritic cells in systemic lupus erythematosus.	Sisirak V,Ganguly D,Lewis KL,Couillault C,Tanaka L,Bolland S,D'Agati V,Elkon KB,Reizis B.	The Journal of experimental medicine	2014	https://syscid.elixir-luxembourg.org/minerva/?search.perfect=false&search=PUBMED:25180061&zoom=6&background=576&
25324392	Detection of T cell responses to a ubiquitous cellular protein in autoimmune disease.	Ito Y,Hashimoto M,Hirota K,Ohkura N,Morikawa H,Nishikawa H,Tanaka A,Furu M,Ito H,Fujii T,Nomura T,Yamazaki S,Morita A,Vignali DA,Kappler JW,Matsuda S,Mimori T,Sakaguchi N,Sakaguchi S.	Science (New York, N.Y.)	2014	https://syscid.elixir-luxembourg.org/minerva/?search.perfect=false&search=PUBMED:25324392&zoom=6&background=576&
25363526	PD-1 induction through TCR activation is partially regulated by endogenous TGF-β.	Rekik R,Belhadj Hmida N,Ben Hmid A,Zamali I,Kammoun N,Ben Ahmed M.	Cellular & molecular immunology	2015	https://syscid.elixir-luxembourg.org/minerva/?search.perfect=false&search=PUBMED:25363526&zoom=6&background=576&
25548162	CTLA-4 controls follicular helper T-cell differentiation by regulating the strength of CD28 engagement.	Wang CJ,Heuts F,Ovcinnikovs V,Wardzinski L,Bowers C,Schmidt EM,Kogimtzis A,Kenefeck R,Sansom DM,Walker LS.	Proceedings of the National Academy of Sciences of the United States of America	2015	https://syscid.elixir-luxembourg.org/minerva/?search.perfect=false&search=PUBMED:25548162&zoom=6&background=576&
25587358	Complex host genetics influence the microbiome in inflammatory bowel disease.	Knights D,Silverberg MS,Weersma RK,Gevers D,Dijkstra G,Huang H,Tyler AD,van Sommeren S,Imhann F,Stempak JM,Huang H,Vangay P,Al-Ghalith GA,Russell C,Sauk J,Knight J,Daly MJ,Huttenhower C,Xavier RJ.	Genome medicine	2014	https://syscid.elixir-luxembourg.org/minerva/?search.perfect=false&search=PUBMED:25587358&zoom=6&background=576&
25611806	Interferon regulatory factor 1 and histone H4 acetylation in systemic lupus erythematosus.	Leung YT,Shi L,Maurer K,Song L,Zhang Z,Petri M,Sullivan KE.	Epigenetics	2015	https://syscid.elixir-luxembourg.org/minerva/?search.perfect=false&search=PUBMED:25611806&zoom=6&background=576&
25646421	Suppression of systemic autoimmunity by the innate immune adaptor STING.	Sharma S,Campbell AM,Chan J,Schattgen SA,Orlowski GM,Nayar R,Huyler AH,Nündel K,Mohan C,Berg LJ,Shlomchik MJ,Marshak-Rothstein A,Fitzgerald KA.	Proceedings of the National Academy of Sciences of the United States of America	2015	https://syscid.elixir-luxembourg.org/minerva/?search.perfect=false&search=PUBMED:25646421&zoom=6&background=576&
25672465	Pathologic patterns of interleukin 10 expression--a review.	Trifunović J, Miller L, Debeljak Ž, Horvat V.	Biochemia medica	2015	https://syscid.elixir-luxembourg.org/minerva/?search.perfect=false&search=PUBMED:25672465&zoom=6&background=576&
25817470	Interleukin-2 treatment reverses effects of cAMP-responsive element modulator α-over-expressing T cells in autoimmune-prone mice.	Ohl K,Wiener A,Schippers A,Wagner N,Tenbrock K.	Clinical and experimental immunology	2015	https://syscid.elixir-luxembourg.org/minerva/?search.perfect=false&search=PUBMED:25817470&zoom=6&background=576&
25825084	Genetics and pathogenesis of systemic lupus erythematosus and lupus nephritis.	Mohan C,Putterman C.	Nature reviews. Nephrology	2015	https://syscid.elixir-luxembourg.org/minerva/?search.perfect=false&search=PUBMED:25825084&zoom=6&background=576&
25905918	Selective targeting of the IL23 pathway: Generation and characterization of a novel high-affinity humanized anti-IL23A antibody.	Singh S, Kroe-Barrett RR, Canada KA, Zhu X, Sepulveda E, Wu H, He Y, Raymond EL, Ahlberg J, Frego LE, Amodeo LM, Catron KM, Presky DH, Hanke JH.	mAbs	2015	https://syscid.elixir-luxembourg.org/minerva/?search.perfect=false&search=PUBMED:25905918&zoom=6&background=576&
25925952	The Endoplasmic Reticulum Stress Sensor IRE1α in Intestinal Epithelial Cells Is Essential for Protecting against Colitis.	Zhang HS, Chen Y, Fan L, Xi QL, Wu GH, Li XX, Yuan TL, He SQ, Yu Y, Shao ML, Liu Y, Bai CG, Ling ZQ, Li M, Liu Y, Fang J.	The Journal of biological chemistry	2015	https://syscid.elixir-luxembourg.org/minerva/?search.perfect=false&search=PUBMED:25925952&zoom=6&background=576&
26055806	Overexpression of microRNA-155 increases IL-21 mediated STAT3 signaling and IL-21 production in systemic lupus erythematosus.	Rasmussen TK,Andersen T,Bak RO,Yiu G,Sørensen CM,Stengaard-Pedersen K,Mikkelsen JG,Utz PJ,Holm CK,Deleuran B.	Arthritis research & therapy	2015	https://syscid.elixir-luxembourg.org/minerva/?search.perfect=false&search=PUBMED:26055806&zoom=6&background=576&
26076826	Increased Tim-3 expression on peripheral T lymphocyte subsets and association with higher disease activity in systemic lupus erythematosus.	Song LJ,Wang X,Wang XP,Li D,Ding F,Liu HX,Yu X,Li XF,Shu Q.	Diagnostic pathology	2015	https://syscid.elixir-luxembourg.org/minerva/?search.perfect=false&search=PUBMED:26076826&zoom=6&background=576&
26095365	Integrated Genomics of Crohn's Disease Risk Variant Identifies a Role for CLEC12A in Antibacterial Autophagy.	Begun J,Lassen KG,Jijon HB,Baxt LA,Goel G,Heath RJ,Ng A,Tam JM,Kuo SY,Villablanca EJ,Fagbami L,Oosting M,Kumar V,Schenone M,Carr SA,Joosten LA,Vyas JM,Daly MJ,Netea MG,Brown GD,Wijmenga C,Xavier RJ.	Cell reports	2015	https://syscid.elixir-luxembourg.org/minerva/?search.perfect=false&search=PUBMED:26095365&zoom=6&background=576&
26214836	The oral and gut microbiomes are perturbed in rheumatoid arthritis and partly normalized after treatment.	Zhang X,Zhang D,Jia H,Feng Q,Wang D,Liang D,Wu X,Li J,Tang L,Li Y,Lan Z,Chen B,Li Y,Zhong H,Xie H,Jie Z,Chen W,Tang S,Xu X,Wang X,Cai X,Liu S,Xia Y,Li J,Qiao X,Al-Aama JY,Chen H,Wang L,Wu QJ,Zhang F,Zheng W,Li Y,Zhang M,Luo G,Xue W,Xiao L,Li J,Chen W,Xu X,Yin Y,Yang H,Wang J,Kristiansen K,Liu L,Li T,Huang Q,Li Y,Wang J.	Nature medicine	2015	https://syscid.elixir-luxembourg.org/minerva/?search.perfect=false&search=PUBMED:26214836&zoom=6&background=576&
26245356	Quantitative and qualitative characterization of expanded CD4+ T cell clones in rheumatoid arthritis patients.	Ishigaki K,Shoda H,Kochi Y,Yasui T,Kadono Y,Tanaka S,Fujio K,Yamamoto K.	Scientific reports	2015	https://syscid.elixir-luxembourg.org/minerva/?search.perfect=false&search=PUBMED:26245356&zoom=6&background=576&
26558442	Interleukin 17 inhibits progenitor cells in rheumatoid arthritis cartilage.	Schminke B, Trautmann S, Mai B, Miosge N, Blaschke S.	European journal of immunology	2016	https://syscid.elixir-luxembourg.org/minerva/?search.perfect=false&search=PUBMED:26558442&zoom=6&background=576&
26750311	Interleukin-23-Induced Transcription Factor Blimp-1 Promotes Pathogenicity of T Helper 17 Cells.	Jain R,Chen Y,Kanno Y,Joyce-Shaikh B,Vahedi G,Hirahara K,Blumenschein WM,Sukumar S,Haines CJ,Sadekova S,McClanahan TK,McGeachy MJ,O'Shea JJ,Cua DJ.	Immunity	2016	https://syscid.elixir-luxembourg.org/minerva/?search.perfect=false&search=PUBMED:26750311&zoom=6&background=576&
26968426	A Regulatory Feedback between Plasmacytoid Dendritic Cells and Regulatory B Cells Is Aberrant in Systemic Lupus Erythematosus.	Menon M,Blair PA,Isenberg DA,Mauri C.	Immunity	2016	https://syscid.elixir-luxembourg.org/minerva/?search.perfect=false&search=PUBMED:26968426&zoom=6&background=576&
27183387	Inhibition of SHP2 ameliorates the pathogenesis of systemic lupus erythematosus.	Wang J,Mizui M,Zeng LF,Bronson R,Finnell M,Terhorst C,Kyttaris VC,Tsokos GC,Zhang ZY,Kontaridis MI.	The Journal of clinical investigation	2016	https://syscid.elixir-luxembourg.org/minerva/?search.perfect=false&search=PUBMED:27183387&zoom=6&background=576&
27387758	Early changes in the metabolic profile of activated CD8(+) T cells.	Cammann C,Rath A,Reichl U,Lingel H,Brunner-Weinzierl M,Simeoni L,Schraven B,Lindquist JA.	BMC cell biology	2016	https://syscid.elixir-luxembourg.org/minerva/?search.perfect=false&search=PUBMED:27387758&zoom=6&background=576&
27394439	Expression of human T cell immunoglobulin domain and mucin-3 (TIM-3) and TIM-3 ligands in peripheral blood from patients with systemic lupus erythematosus.	Jiao Q,Qian Q,Zhao Z,Fang F,Hu X,An J,Wu J,Liu C.	Archives of dermatological research	2016	https://syscid.elixir-luxembourg.org/minerva/?search.perfect=false&search=PUBMED:27394439&zoom=6&background=576&
27423467	Suppressor of cytokine signaling (SOCS) proteins are induced by IL-7 and target surface CD127 protein for degradation in human CD8 T cells.	Ghazawi FM,Faller EM,Parmar P,El-Salfiti A,MacPherson PA.	Cellular immunology	2016	https://syscid.elixir-luxembourg.org/minerva/?search.perfect=false&search=PUBMED:27423467&zoom=6&background=576&
27500725	Low-dose interleukin-2 treatment selectively modulates CD4(+) T cell subsets in patients with systemic lupus erythematosus.	He J,Zhang X,Wei Y,Sun X,Chen Y,Deng J,Jin Y,Gan Y,Hu X,Jia R,Xu C,Hou Z,Leong YA,Zhu L,Feng J,An Y,Jia Y,Li C,Liu X,Ye H,Ren L,Li R,Yao H,Li Y,Chen S,Zhang X,Su Y,Guo J,Shen N,Morand EF,Yu D,Li Z.	Nature medicine	2016	https://syscid.elixir-luxembourg.org/minerva/?search.perfect=false&search=PUBMED:27500725&zoom=6&background=576&
27511630	Inhibition of CDK9 as a therapeutic strategy for inflammatory arthritis.	Hellvard A, Zeitlmann L, Heiser U, Kehlen A, Niestroj A, Demuth HU, Koziel J, Delaleu N, Jan Potempa, Mydel P.	Scientific reports	2016	https://syscid.elixir-luxembourg.org/minerva/?search.perfect=false&search=PUBMED:27511630&zoom=6&background=576&
27535236	Interleukin-21 signaling in B cells, but not in T cells, is indispensable for the development of collagen-induced arthritis in mice.	Sakuraba K,Oyamada A,Fujimura K,Spolski R,Iwamoto Y,Leonard WJ,Yoshikai Y,Yamada H.	Arthritis research & therapy	2016	https://syscid.elixir-luxembourg.org/minerva/?search.perfect=false&search=PUBMED:27535236&zoom=6&background=576&
27646883	Lupus Skin Is Primed for IL-6 Inflammatory Responses through a Keratinocyte-Mediated Autocrine Type I Interferon Loop.	Stannard JN, Reed TJ, Myers E, Lowe L, Sarkar MK, Xing X, Gudjonsson JE, Kahlenberg JM.	The Journal of investigative dermatology	2017	https://syscid.elixir-luxembourg.org/minerva/?search.perfect=false&search=PUBMED:27646883&zoom=6&background=576&
27680869	ICER is requisite for Th17 differentiation.	Yoshida N,Comte D,Mizui M,Otomo K,Rosetti F,Mayadas TN,Crispín JC,Bradley SJ,Koga T,Kono M,Karampetsou MP,Kyttaris VC,Tenbrock K,Tsokos GC.	Nature communications	2016	https://syscid.elixir-luxembourg.org/minerva/?search.perfect=false&search=PUBMED:27680869&zoom=6&background=576&
27776554	S100A8/A9, a potent serum and molecular imaging biomarker for synovial inflammation and joint destruction in seronegative experimental arthritis.	Geven EJ, van den Bosch MH, Di Ceglie I, Ascone G, Abdollahi-Roodsaz S, Sloetjes AW, Hermann S, Schäfers M, van de Loo FA, van der Kraan PM, Koenders MI, Foell D, Roth J, Vogl T, van Lent PL.	Arthritis research & therapy	2016	https://syscid.elixir-luxembourg.org/minerva/?search.perfect=false&search=PUBMED:27776554&zoom=6&background=576&
27802154	Interplay of host genetics and gut microbiota underlying the onset and clinical presentation of inflammatory bowel disease.	Imhann F,Vich Vila A,Bonder MJ,Fu J,Gevers D,Visschedijk MC,Spekhorst LM,Alberts R,Franke L,van Dullemen HM,Ter Steege RWF,Huttenhower C,Dijkstra G,Xavier RJ,Festen EAM,Wijmenga C,Zhernakova A,Weersma RK.	Gut	2018	https://syscid.elixir-luxembourg.org/minerva/?search.perfect=false&search=PUBMED:27802154&zoom=6&background=576&
27820809	Regulation of autoantibody activity by the IL-23-TH17 axis determines the onset of autoimmune disease.	Pfeifle R,Rothe T,Ipseiz N,Scherer HU,Culemann S,Harre U,Ackermann JA,Seefried M,Kleyer A,Uderhardt S,Haugg B,Hueber AJ,Daum P,Heidkamp GF,Ge C,Böhm S,Lux A,Schuh W,Magorivska I,Nandakumar KS,Lönnblom E,Becker C,Dudziak D,Wuhrer M,Rombouts Y,Koeleman CA,Toes R,Winkler TH,Holmdahl R,Herrmann M,Blüml S,Nimmerjahn F,Schett G,Krönke G.	Nature immunology	2017	https://syscid.elixir-luxembourg.org/minerva/?search.perfect=false&search=PUBMED:27820809&zoom=6&background=576&
27899415	Role of chemokine receptors and intestinal epithelial cells in the mucosal inflammation and tolerance.	Kulkarni N, Pathak M, Lal G.	Journal of leukocyte biology	2017	https://syscid.elixir-luxembourg.org/minerva/?search.perfect=false&search=PUBMED:27899415&zoom=6&background=576&
28066428	CREM Alpha Enhances IL-21 Production in T Cells In Vivo and In Vitro.	Ohl K,Wiener A,Lippe R,Schippers A,Zorn C,Roth J,Wagner N,Tenbrock K.	Frontiers in immunology	2016	https://syscid.elixir-luxembourg.org/minerva/?search.perfect=false&search=PUBMED:28066428&zoom=6&background=576&
28093521	Oncostatin M Suppresses Activation of IL-17/Th17 via SOCS3 Regulation in CD4+ T Cells.	Son HJ,Lee SH,Lee SY,Kim EK,Yang EJ,Kim JK,Seo HB,Park SH,Cho ML.	Journal of immunology (Baltimore, Md. : 1950)	2017	https://syscid.elixir-luxembourg.org/minerva/?search.perfect=false&search=PUBMED:28093521&zoom=6&background=576&
28150777	Pathologically expanded peripheral T helper cell subset drives B cells in rheumatoid arthritis.	Rao DA,Gurish MF,Marshall JL,Slowikowski K,Fonseka CY,Liu Y,Donlin LT,Henderson LA,Wei K,Mizoguchi F,Teslovich NC,Weinblatt ME,Massarotti EM,Coblyn JS,Helfgott SM,Lee YC,Todd DJ,Bykerk VP,Goodman SM,Pernis AB,Ivashkiv LB,Karlson EW,Nigrovic PA,Filer A,Buckley CD,Lederer JA,Raychaudhuri S,Brenner MB.	Nature	2017	https://syscid.elixir-luxembourg.org/minerva/?search.perfect=false&search=PUBMED:28150777&zoom=6&background=576&
28303891	IL-21 restricts T follicular regulatory T cell proliferation through Bcl-6 mediated inhibition of responsiveness to IL-2.	Jandl C,Liu SM,Cañete PF,Warren J,Hughes WE,Vogelzang A,Webster K,Craig ME,Uzel G,Dent A,Stepensky P,Keller B,Warnatz K,Sprent J,King C.	Nature communications	2017	https://syscid.elixir-luxembourg.org/minerva/?search.perfect=false&search=PUBMED:28303891&zoom=6&background=576&
28332497	Epigenetically-driven anatomical diversity of synovial fibroblasts guides joint-specific fibroblast functions.	Frank-Bertoncelj M,Trenkmann M,Klein K,Karouzakis E,Rehrauer H,Bratus A,Kolling C,Armaka M,Filer A,Michel BA,Gay RE,Buckley CD,Kollias G,Gay S,Ospelt C.	Nature communications	2017	https://syscid.elixir-luxembourg.org/minerva/?search.perfect=false&search=PUBMED:28332497&zoom=6&background=576&
28446208	Calgizzarin (S100A11): a novel inflammatory mediator associated with disease activity of rheumatoid arthritis.	Andrés Cerezo L, Šumová B, Prajzlerová K, Veigl D, Damgaard D, Nielsen CH, Pavelka K, Vencovský J, Šenolt L.	Arthritis research & therapy	2017	https://syscid.elixir-luxembourg.org/minerva/?search.perfect=false&search=PUBMED:28446208&zoom=6&background=576&
28553958	Polygenic burdens on cell-specific pathways underlie the risk of rheumatoid arthritis.	Ishigaki K,Kochi Y,Suzuki A,Tsuchida Y,Tsuchiya H,Sumitomo S,Yamaguchi K,Nagafuchi Y,Nakachi S,Kato R,Sakurai K,Shoda H,Ikari K,Taniguchi A,Yamanaka H,Miya F,Tsunoda T,Okada Y,Momozawa Y,Kamatani Y,Yamada R,Kubo M,Fujio K,Yamamoto K.	Nature genetics	2017	https://syscid.elixir-luxembourg.org/minerva/?search.perfect=false&search=PUBMED:28553958&zoom=6&background=576&
28714991	Resolution of inflammation by interleukin-9-producing type 2 innate lymphoid cells.	Rauber S,Luber M,Weber S,Maul L,Soare A,Wohlfahrt T,Lin NY,Dietel K,Bozec A,Herrmann M,Kaplan MH,Weigmann B,Zaiss MM,Fearon U,Veale DJ,Cañete JD,Distler O,Rivellese F,Pitzalis C,Neurath MF,McKenzie ANJ,Wirtz S,Schett G,Distler JHW,Ramming A.	Nature medicine	2017	https://syscid.elixir-luxembourg.org/minerva/?search.perfect=false&search=PUBMED:28714991&zoom=6&background=576&
28827067	Increased Tryptophan Metabolism Is Associated With Activity of Inflammatory Bowel Diseases.	Nikolaus S,Schulte B,Al-Massad N,Thieme F,Schulte DM,Bethge J,Rehman A,Tran F,Aden K,Häsler R,Moll N,Schütze G,Schwarz MJ,Waetzig GH,Rosenstiel P,Krawczak M,Szymczak S,Schreiber S.	Gastroenterology	2017	https://syscid.elixir-luxembourg.org/minerva/?search.perfect=false&search=PUBMED:28827067&zoom=6&background=576&
28910360	Transgelin-2 is upregulated on activated B-cells and expressed in hyperplastic follicles in lupus erythematosus patients.	Kiso K, Yoshifuji H, Oku T, Hikida M, Kitagori K, Hirayama Y, Nakajima T, Haga H, Tsuruyama T, Miyagawa-Hayashino A.	PloS one	2017	https://syscid.elixir-luxembourg.org/minerva/?search.perfect=false&search=PUBMED:28910360&zoom=6&background=576&
29114065	Bim suppresses the development of SLE by limiting myeloid inflammatory responses.	Tsai F,Homan PJ,Agrawal H,Misharin AV,Abdala-Valencia H,Haines GK,Dominguez S,Bloomfield CL,Saber R,Chang A,Mohan C,Hutcheson J,Davidson A,Budinger GRS,Bouillet P,Dorfleutner A,Stehlik C,Winter DR,Cuda CM,Perlman H.	The Journal of experimental medicine	2017	https://syscid.elixir-luxembourg.org/minerva/?search.perfect=false&search=PUBMED:29114065&zoom=6&background=576&
29311644	Dynamics of metatranscription in the inflammatory bowel disease gut microbiome.	Schirmer M,Franzosa EA,Lloyd-Price J,McIver LJ,Schwager R,Poon TW,Ananthakrishnan AN,Andrews E,Barron G,Lake K,Prasad M,Sauk J,Stevens B,Wilson RG,Braun J,Denson LA,Kugathasan S,McGovern DPB,Vlamakis H,Xavier RJ,Huttenhower C.	Nature microbiology	2018	https://syscid.elixir-luxembourg.org/minerva/?search.perfect=false&search=PUBMED:29311644&zoom=6&background=576&
29420262	C1orf106 is a colitis risk gene that regulates stability of epithelial adherens junctions.	Mohanan V,Nakata T,Desch AN,Lévesque C,Boroughs A,Guzman G,Cao Z,Creasey E,Yao J,Boucher G,Charron G,Bhan AK,Schenone M,Carr SA,Reinecker HC,Daly MJ,Rioux JD,Lassen KG,Xavier RJ.	Science (New York, N.Y.)	2018	https://syscid.elixir-luxembourg.org/minerva/?search.perfect=false&search=PUBMED:29420262&zoom=6&background=576&
29422534	IL-6/STAT3 pathway induced deficiency of RFX1 contributes to Th17-dependent autoimmune diseases via epigenetic regulation.	Zhao M,Tan Y,Peng Q,Huang C,Guo Y,Liang G,Zhu B,Huang Y,Liu A,Wang Z,Li M,Gao X,Wu R,Wu H,Long H,Lu Q.	Nature communications	2018	https://syscid.elixir-luxembourg.org/minerva/?search.perfect=false&search=PUBMED:29422534&zoom=6&background=576&
29644082	Characterisation of anifrolumab, a fully human anti-interferon receptor antagonist antibody for the treatment of systemic lupus erythematosus.	Riggs JM, Hanna RN, Rajan B, Zerrouki K, Karnell JL, Sagar D, Vainshtein I, Farmer E, Rosenthal K, Morehouse C, de Los Reyes M, Schifferli K, Liang M, Sanjuan MA, Sims GP, Kolbeck R.	Lupus science & medicine	2018	https://syscid.elixir-luxembourg.org/minerva/?search.perfect=false&search=PUBMED:29644082&zoom=6&background=576&
29695774	Characterization of the enhancer and promoter landscape of inflammatory bowel disease from human colon biopsies.	Boyd M,Thodberg M,Vitezic M,Bornholdt J,Vitting-Seerup K,Chen Y,Coskun M,Li Y,Lo BZS,Klausen P,Jan Schweiger P,Pedersen AG,Rapin N,Skovgaard K,Dahlgaard K,Andersson R,Terkelsen TB,Lilje B,Troelsen JT,Petersen AM,Jensen KB,Gögenur I,Thielsen P,Seidelin JB,Nielsen OH,Bjerrum JT,Sandelin A.	Nature communications	2018	https://syscid.elixir-luxembourg.org/minerva/?search.perfect=false&search=PUBMED:29695774&zoom=6&background=576&
29724515	Characterization of Blimp-1 function in effector regulatory T cells.	Cretney E,Leung PS,Trezise S,Newman DM,Rankin LC,Teh CE,Putoczki TL,Gray DH,Belz GT,Mielke LA,Dias S,Nutt SL.	Journal of autoimmunity	2018	https://syscid.elixir-luxembourg.org/minerva/?search.perfect=false&search=PUBMED:29724515&zoom=6&background=576&
29730603	Vedolizumab is associated with changes in innate rather than adaptive immunity in patients with inflammatory bowel disease.	Zeissig S,Rosati E,Dowds CM,Aden K,Bethge J,Schulte B,Pan WH,Mishra N,Zuhayra M,Marx M,Paulsen M,Strigli A,Conrad C,Schuldt D,Sinha A,Ebsen H,Kornell SC,Nikolaus S,Arlt A,Kabelitz D,Ellrichmann M,Lützen U,Rosenstiel PC,Franke A,Schreiber S.	Gut	2019	https://syscid.elixir-luxembourg.org/minerva/?search.perfect=false&search=PUBMED:29730603&zoom=6&background=576&
29743579	Analysis of early changes in DNA methylation in synovial fibroblasts of RA patients before diagnosis.	Karouzakis E,Raza K,Kolling C,Buckley CD,Gay S,Filer A,Ospelt C.	Scientific reports	2018	https://syscid.elixir-luxembourg.org/minerva/?search.perfect=false&search=PUBMED:29743579&zoom=6&background=576&
29768212	mTOR Senses Environmental Cues to Shape the Fibroblast-like Synoviocyte Response to Inflammation.	Karonitsch T,Kandasamy RK,Kartnig F,Herdy B,Dalwigk K,Niederreiter B,Holinka J,Sevelda F,Windhager R,Bilban M,Weichhart T,Säemann M,Pap T,Steiner G,Smolen JS,Kiener HP,Superti-Furga G.	Cell reports	2018	https://syscid.elixir-luxembourg.org/minerva/?search.perfect=false&search=PUBMED:29768212&zoom=6&background=576&
29848778	Expansion of IL-23 receptor bearing TNFR2+ T cells is associated with molecular resistance to anti-TNF therapy in Crohn's disease.	Schmitt H,Billmeier U,Dieterich W,Rath T,Sonnewald S,Reid S,Hirschmann S,Hildner K,Waldner MJ,Mudter J,Hartmann A,Grützmann R,Neufert C,Münster T,Neurath MF,Atreya R.	Gut	2019	https://syscid.elixir-luxembourg.org/minerva/?search.perfect=false&search=PUBMED:29848778&zoom=6&background=576&
29905030	Decreased expression of Serine/arginine-rich splicing factor 1 in T cells from patients with active systemic lupus erythematosus accounts for reduced expression of RasGRP1 and DNA methyltransferase 1.	Kono M,Kurita T,Yasuda S,Kono M,Fujieda Y,Bohgaki T,Katsuyama T,Tsokos GC,Moulton VR,Atsumi T.	Arthritis & rheumatology (Hoboken, N.J.)	2018	https://syscid.elixir-luxembourg.org/minerva/?search.perfect=false&search=PUBMED:29905030&zoom=6&background=576&
30029685	Control of cytokine mRNA degradation by the histone deacetylase inhibitor ITF2357 in rheumatoid arthritis fibroblast-like synoviocytes: beyond transcriptional regulation.	Angiolilli C, Kabala PA, Grabiec AM, Rossato M, Lai WS, Fossati G, Mascagni P, Steinkühler C, Blackshear PJ, Reedquist KA, Baeten DL, Radstake TRDJ.	Arthritis research & therapy	2018	https://syscid.elixir-luxembourg.org/minerva/?search.perfect=false&search=PUBMED:30029685&zoom=6&background=576&
30032288	Selective IL-23 Inhibition by Risankizumab Modulates the Molecular Profile in the Colon and Ileum of Patients With Active Crohn's Disease: Results From a Randomised Phase II Biopsy Sub-study.	Visvanathan S, Baum P, Salas A, Vinisko R, Schmid R, Grebe KM, Davis JW, Wallace K, Böcher WO, Padula SJ, Fine JS, Panés J.	Journal of Crohn's & colitis	2018	https://syscid.elixir-luxembourg.org/minerva/?search.perfect=false&search=PUBMED:30032288&zoom=6&background=576&
30180771	Belimumab restores Treg/Th17 balance in patients with refractory systemic lupus erythematosus.	Prete M, Leone P, Frassanito MA, Desantis V, Marasco C, Cicco S, Dammacco F, Vacca A, Racanelli V.	Lupus	2018	https://syscid.elixir-luxembourg.org/minerva/?search.perfect=false&search=PUBMED:30180771&zoom=6&background=576&
30254094	ATG16L1 orchestrates interleukin-22 signaling in the intestinal epithelium via cGAS-STING.	Aden K,Tran F,Ito G,Sheibani-Tezerji R,Lipinski S,Kuiper JW,Tschurtschenthaler M,Saveljeva S,Bhattacharyya J,Häsler R,Bartsch K,Luzius A,Jentzsch M,Falk-Paulsen M,Stengel ST,Welz L,Schwarzer R,Rabe B,Barchet W,Krautwald S,Hartmann G,Pasparakis M,Blumberg RS,Schreiber S,Kaser A,Rosenstiel P.	The Journal of experimental medicine	2018	https://syscid.elixir-luxembourg.org/minerva/?search.perfect=false&search=PUBMED:30254094&zoom=6&background=576&
30314758	Distinct Effector B Cells Induced by Unregulated Toll-like Receptor 7 Contribute to Pathogenic Responses in Systemic Lupus Erythematosus.	Jenks SA,Cashman KS,Zumaquero E,Marigorta UM,Patel AV,Wang X,Tomar D,Woodruff MC,Simon Z,Bugrovsky R,Blalock EL,Scharer CD,Tipton CM,Wei C,Lim SS,Petri M,Niewold TB,Anolik JH,Gibson G,Lee FE,Boss JM,Lund FE,Sanz I.	Immunity	2018	https://syscid.elixir-luxembourg.org/minerva/?search.perfect=false&search=PUBMED:30314758&zoom=6&background=576&
30459597	Anakinra Therapy for Non-cancer Inflammatory Diseases.	Cavalli G, Dinarello CA.	Frontiers in pharmacology	2018	https://syscid.elixir-luxembourg.org/minerva/?search.perfect=false&search=PUBMED:30459597&zoom=6&background=576&
30478422	A CD4+ T cell population expanded in lupus blood provides B cell help through interleukin-10 and succinate.	Caielli S,Veiga DT,Balasubramanian P,Athale S,Domic B,Murat E,Banchereau R,Xu Z,Chandra M,Chung CH,Walters L,Baisch J,Wright T,Punaro M,Nassi L,Stewart K,Fuller J,Ucar D,Ueno H,Ueno H,Zhou J,Banchereau J,Pascual V.	Nature medicine	2019	https://syscid.elixir-luxembourg.org/minerva/?search.perfect=false&search=PUBMED:30478422&zoom=6&background=576&
30566881	The Transcription Factor Ets1 Suppresses T Follicular Helper Type 2 Cell Differentiation to Halt the Onset of Systemic Lupus Erythematosus.	Kim CJ,Lee CG,Jung JY,Ghosh A,Hasan SN,Hwang SM,Kang H,Lee C,Kim GC,Rudra D,Suh CH,Im SH.	Immunity	2018	https://syscid.elixir-luxembourg.org/minerva/?search.perfect=false&search=PUBMED:30566881&zoom=6&background=576&
30568041	OX40L/OX40 axis impairs follicular and natural Treg function in human SLE.	Jacquemin C,Augusto JF,Scherlinger M,Gensous N,Forcade E,Douchet I,Levionnois E,Richez C,Lazaro E,Duffau P,Truchetet ME,Seneschal J,Couzi L,Pellegrin JL,Viallard JF,Schaeverbeke T,Pascual V,Contin-Bordes C,Blanco P.	JCI insight	2018	https://syscid.elixir-luxembourg.org/minerva/?search.perfect=false&search=PUBMED:30568041&zoom=6&background=576&
30620725	Reduced expression of phosphatase PTPN2 promotes pathogenic conversion of Tregs in autoimmunity.	Svensson MN,Doody KM,Schmiedel BJ,Bhattacharyya S,Panwar B,Wiede F,Yang S,Santelli E,Wu DJ,Sacchetti C,Gujar R,Seumois G,Kiosses WB,Aubry I,Kim G,Mydel P,Sakaguchi S,Kronenberg M,Tiganis T,Tremblay ML,Ay F,Vijayanand P,Bottini N.	The Journal of clinical investigation	2019	https://syscid.elixir-luxembourg.org/minerva/?search.perfect=false&search=PUBMED:30620725&zoom=6&background=576&
30650378	The Transcription Factor Ets1 Suppresses T Follicular Helper Type 2 Cell Differentiation to Halt the Onset of Systemic Lupus Erythematosus.	Kim CJ, Lee CG, Jung JY, Ghosh A, Hasan SN, Hwang SM, Kang H, Lee C, Kim GC, Rudra D, Suh CH, Im SH.	Immunity	2019	https://syscid.elixir-luxembourg.org/minerva/?search.perfect=false&search=PUBMED:30650378&zoom=6&background=576&
30655308	P2X7 receptor restrains pathogenic Tfh cell generation in systemic lupus erythematosus.	Faliti CE,Gualtierotti R,Rottoli E,Gerosa M,Perruzza L,Romagnani A,Pellegrini G,De Ponte Conti B,Rossi RL,Idzko M,Mazza EMC,Bicciato S,Traggiai E,Meroni PL,Grassi F.	The Journal of experimental medicine	2019	https://syscid.elixir-luxembourg.org/minerva/?search.perfect=false&search=PUBMED:30655308&zoom=6&background=576&
30693283	IL-17 in Rheumatoid Arthritis and Precision Medicine: From Synovitis Expression to Circulating Bioactive Levels.	Robert M, Miossec P.	Frontiers in medicine	2018	https://syscid.elixir-luxembourg.org/minerva/?search.perfect=false&search=PUBMED:30693283&zoom=6&background=576&
30696478	Reduction of autophagy and increase in apoptosis correlates with a favorable clinical outcome in patients with rheumatoid arthritis treated with anti-TNF drugs.	Vomero M, Manganelli V, Barbati C, Colasanti T, Capozzi A, Finucci A, Spinelli FR, Ceccarelli F, Perricone C, Truglia S, Morrone S, Maggio R, Misasi R, Bombardieri M, Di Franco M, Conti F, Sorice M, Valesini G, Alessandri C.	Arthritis research & therapy	2019	https://syscid.elixir-luxembourg.org/minerva/?search.perfect=false&search=PUBMED:30696478&zoom=6&background=576&
30711419	Formyl peptide receptor 1 signalling promotes experimental colitis in mice.	Di Paola R, Fusco R, Gugliandolo E, D'Amico R, Cordaro M, Impellizzeri D, Perretti M, Cuzzocrea S.	Pharmacological research	2019	https://syscid.elixir-luxembourg.org/minerva/?search.perfect=false&search=PUBMED:30711419&zoom=6&background=576&
30915065	Short Chain Fatty Acids (SCFAs)-Mediated Gut Epithelial and Immune Regulation and Its Relevance for Inflammatory Bowel Diseases.	Parada Venegas D, De la Fuente MK, Landskron G, González MJ, Quera R, Dijkstra G, Harmsen HJM, Faber KN, Hermoso MA.	Frontiers in immunology	2019	https://syscid.elixir-luxembourg.org/minerva/?search.perfect=false&search=PUBMED:30915065&zoom=6&background=576&
31105703	Restored and Enhanced Memory T Cell Immunity in Rheumatoid Arthritis After TNFα Blocker Treatment.	Khanniche A, Zhou L, Jiang B, Song J, Jin Y, Yin J, Wang S, Ji P, Shen H, Wang Y, Xu H.	Frontiers in immunology	2019	https://syscid.elixir-luxembourg.org/minerva/?search.perfect=false&search=PUBMED:31105703&zoom=6&background=576&
31174824	MMP3 is a reliable marker for disease activity, radiological monitoring, disease outcome predictability, and therapeutic response in rheumatoid arthritis.	Lerner A, Neidhöfer S, Reuter S, Matthias T.	Best practice & research. Clinical rheumatology	2018	https://syscid.elixir-luxembourg.org/minerva/?search.perfect=false&search=PUBMED:31174824&zoom=6&background=576&
31331973	Integrin Binding to the Trimeric Interface of CD40L Plays a Critical Role in CD40/CD40L Signaling.	Takada YK, Yu J, Shimoda M, Takada Y.	Journal of immunology (Baltimore, Md. : 1950)	2019	https://syscid.elixir-luxembourg.org/minerva/?search.perfect=false&search=PUBMED:31331973&zoom=6&background=576&
31336879	Galectin-3 Regulates Indoleamine-2,3-dioxygenase-Dependent Cross-Talk between Colon-Infiltrating Dendritic Cells and T Regulatory Cells and May Represent a Valuable Biomarker for Monitoring the Progression of Ulcerative Colitis.	Volarevic V, Zdravkovic N, Harrell CR, Arsenijevic N, Fellabaum C, Djonov V, Lukic ML, Simovic Markovic B.	Cells	2019	https://syscid.elixir-luxembourg.org/minerva/?search.perfect=false&search=PUBMED:31336879&zoom=6&background=576&
31347786	Early restoration of immune and vascular phenotypes in systemic lupus erythematosus and rheumatoid arthritis patients after B cell depletion.	Pérez-Sánchez C, Cecchi I, Barbarroja N, Patiño-Trives AM, Luque-Tévar M, Pérez-Sánchez L, Ibáñez-Costa A, Arias de la Rosa I, Ortega R, Escudero A, Castro MC, Radin M, Roccatello D, Sciascia S, Aguirre MÁ, Collantes E, López-Pedrera C, BIOSAR Study Group.	Journal of cellular and molecular medicine	2019	https://syscid.elixir-luxembourg.org/minerva/?search.perfect=false&search=PUBMED:31347786&zoom=6&background=576&
31473844	TNF-α-elicited miR-29b potentiates resistance to apoptosis in peripheral blood monocytes from patients with rheumatoid arthritis.	Ren B, Liu J, Wu K, Zhang J, Lv Y, Wang S, Liu L, Liu D.	Apoptosis : an international journal on programmed cell death	2019	https://syscid.elixir-luxembourg.org/minerva/?search.perfect=false&search=PUBMED:31473844&zoom=6&background=576&
31876844	Role of Interleukin 6 Inhibitors in the Management of Rheumatoid Arthritis.	Yip RML, Yim CW.	Journal of clinical rheumatology : practical reports on rheumatic & musculoskeletal diseases	2021	https://syscid.elixir-luxembourg.org/minerva/?search.perfect=false&search=PUBMED:31876844&zoom=6&background=576&
32172204	Melatonin prevents endothelial dysfunction in SLE by activating the nuclear receptor retinoic acid-related orphan receptor-α.	Huang H, Liu X, Chen D, Lu Y, Li J, Du F, Zhang C, Lu L.	International immunopharmacology	2020	https://syscid.elixir-luxembourg.org/minerva/?search.perfect=false&search=PUBMED:32172204&zoom=6&background=576&
32416455	Evaluation of protein arginine deiminase-4 inhibitor in TNBS- induced colitis in mice.	Zhang T, Mei Y, Dong W, Wang J, Huang F, Wu J.	International immunopharmacology	2020	https://syscid.elixir-luxembourg.org/minerva/?search.perfect=false&search=PUBMED:32416455&zoom=6&background=576&
32503893	Upregulated PKM2 in Macrophages Exacerbates Experimental Arthritis via STAT1 Signaling.	Xu J, Jiang C, Wang X, Geng M, Peng Y, Guo Y, Wang S, Li X, Tao P, Zhang F, Han Y, Ning Q, Zhu W, Meng L, Lu S, Lu S.	Journal of immunology (Baltimore, Md. : 1950)	2020	https://syscid.elixir-luxembourg.org/minerva/?search.perfect=false&search=PUBMED:32503893&zoom=6&background=576&
32597834	Epithelial-derived gasdermin D mediates nonlytic IL-1β release during experimental colitis.	Bulek K, Zhao J, Liao Y, Rana N, Corridoni D, Antanaviciute A, Chen X, Wang H, Qian W, Miller-Little WA, Swaidani S, Tang F, Willard BB, McCrae K, Kang Z, Dubyak GR, Cominelli F, Simmons A, Pizarro TT, Li X.	The Journal of clinical investigation	2020	https://syscid.elixir-luxembourg.org/minerva/?search.perfect=false&search=PUBMED:32597834&zoom=6&background=576&
32632016	Impaired estrogen signaling underlies regulatory T cell loss-of-function in the chronically inflamed intestine.	Goodman WA, Bedoyan SM, Havran HL, Richardson B, Cameron MJ, Pizarro TT.	Proceedings of the National Academy of Sciences of the United States of America	2020	https://syscid.elixir-luxembourg.org/minerva/?search.perfect=false&search=PUBMED:32632016&zoom=6&background=576&
32673694	Activating Transcription Factor 6 Mediates Inflammatory Signals in Intestinal Epithelial Cells Upon Endoplasmic Reticulum Stress.	Stengel ST, Fazio A, Lipinski S, Jahn MT, Aden K, Ito G, Wottawa F, Kuiper JWP, Coleman OI, Tran F, Bordoni D, Bernardes JP, Jentzsch M, Luzius A, Bierwirth S, Messner B, Henning A, Welz L, Kakavand N, Falk-Paulsen M, Imm S, Hinrichsen F, Zilbauer M, Schreiber S, Kaser A, Blumberg R, Haller D, Rosenstiel P.	Gastroenterology	2020	https://syscid.elixir-luxembourg.org/minerva/?search.perfect=false&search=PUBMED:32673694&zoom=6&background=576&
32764411	Neutrophil Extracellular Traps Impair Intestinal Barrier Function during Experimental Colitis.	Lin EY, Lai HJ, Cheng YK, Leong KQ, Cheng LC, Chou YC, Peng YC, Hsu YH, Chiang HS.	Biomedicines	2020	https://syscid.elixir-luxembourg.org/minerva/?search.perfect=false&search=PUBMED:32764411&zoom=6&background=576&
32828139	Role of prostaglandins in rheumatoid arthritis.	Ma Y, Hong FF, Yang SL.	Clinical and experimental rheumatology	2021	https://syscid.elixir-luxembourg.org/minerva/?search.perfect=false&search=PUBMED:32828139&zoom=6&background=576&
33042152	Therapeutic Cytokine Inhibition Modulates Activation and Homing Receptors of Peripheral Memory B Cell Subsets in Rheumatoid Arthritis Patients.	Mahmood Z, Schmalzing M, Dörner T, Tony HP, Muhammad K.	Frontiers in immunology	2020	https://syscid.elixir-luxembourg.org/minerva/?search.perfect=false&search=PUBMED:33042152&zoom=6&background=576&
33299969	Bacterially Derived Tryptamine Increases Mucus Release by Activating a Host Receptor in a Mouse Model of Inflammatory Bowel Disease.	Bhattarai Y, Jie S, Linden DR, Ghatak S, Mars RAT, Williams BB, Pu M, Sonnenburg JL, Fischbach MA, Farrugia G, Sha L, Kashyap PC.	iScience	2020	https://syscid.elixir-luxembourg.org/minerva/?search.perfect=false&search=PUBMED:33299969&zoom=6&background=576&
33361714	IL-23/IL-17 axis in the pathogenesis and treatment of systemic lupus erythematosus and rheumatoid arthritis.	Farah Izati A, Wong KK, Che Maraina CH.	The Malaysian journal of pathology	2020	https://syscid.elixir-luxembourg.org/minerva/?search.perfect=false&search=PUBMED:33361714&zoom=6&background=576&
35964055	Abatacept downregulates Fcγ receptor I on circulating monocytes: a potential therapeutic mechanism in patients with rheumatoid arthritis.	Fukue R, Okazaki Y, Gono T, Kuwana M.	Arthritis research & therapy	2022	https://syscid.elixir-luxembourg.org/minerva/?search.perfect=false&search=PUBMED:35964055&zoom=6&background=576&
35986123	N-terminus of Etanercept is Proteolytically Processed by Dipeptidyl Peptidase-4.	Masui S, Yonezawa A, Yokoyama K, Iwamoto N, Shimada T, Onishi A, Onizawa H, Fujii T, Murakami K, Murata K, Tanaka M, Nakagawa S, Hira D, Itohara K, Imai S, Nakagawa T, Hayakari M, Matsuda S, Morinobu A, Terada T, Matsubara K.	Pharmaceutical research	2022	https://syscid.elixir-luxembourg.org/minerva/?search.perfect=false&search=PUBMED:35986123&zoom=6&background=576&
36271073	DNA methyltransferase 3A controls intestinal epithelial barrier function and regeneration in the colon.	Fazio A, Bordoni D, Kuiper JWP, Weber-Stiehl S, Stengel ST, Arnold P, Ellinghaus D, Ito G, Tran F, Messner B, Henning A, Bernardes JP, Häsler R, Luzius A, Imm S, Hinrichsen F, Franke A, Huber S, Nikolaus S, Aden K, Schreiber S, Sommer F, Natoli G, Mishra N, Rosenstiel P.	Nature communications	2022	https://syscid.elixir-luxembourg.org/minerva/?search.perfect=false&search=PUBMED:36271073&zoom=6&background=576&
